# Supplementary material for: Optimizing spatial equity of urban park cooling services: Integrating landscape metrics with K-means and PSO algorithms in Nanchang, China
Source: PLoS One. 2026 Mar 19;21(3):e0344026. doi: 10.1371/journal.pone.0344026 (PMC13001981; doi:10.1371/journal.pone.0344026)
Supplement: S1 File — (ZIP) [file pone.0344026.s001.zip]

Archive with 148 entries (135 files):
- Supplementary material/
- Supplementary material/3 Matlab algorithms and some results/
- Supplementary material/3 Matlab algorithms and some results/Park temperature inflection plot in Matlab/
- Supplementary material/3 Matlab algorithms and some results/Park temperature inflection plot in Matlab/0ZJGC.jpg
- Supplementary material/3 Matlab algorithms and some results/Park temperature inflection plot in Matlab/1.jpg
- Supplementary material/3 Matlab algorithms and some results/Park temperature inflection plot in Matlab/10.jpg
- Supplementary material/3 Matlab algorithms and some results/Park temperature inflection plot in Matlab/11.jpg
- Supplementary material/3 Matlab algorithms and some results/Park temperature inflection plot in Matlab/12.jpg
- Supplementary material/3 Matlab algorithms and some results/Park temperature inflection plot in Matlab/13.jpg
- Supplementary material/3 Matlab algorithms and some results/Park temperature inflection plot in Matlab/14.jpg
- Supplementary material/3 Matlab algorithms and some results/Park temperature inflection plot in Matlab/15.jpg
- Supplementary material/3 Matlab algorithms and some results/Park temperature inflection plot in Matlab/16.jpg
- Supplementary material/3 Matlab algorithms and some results/Park temperature inflection plot in Matlab/17.jpg
- Supplementary material/3 Matlab algorithms and some results/Park temperature inflection plot in Matlab/18.jpg
- Supplementary material/3 Matlab algorithms and some results/Park temperature inflection plot in Matlab/19.jpg
- Supplementary material/3 Matlab algorithms and some results/Park temperature inflection plot in Matlab/2.jpg
- Supplementary material/3 Matlab algorithms and some results/Park temperature inflection plot in Matlab/20.jpg
- Supplementary material/3 Matlab algorithms and some results/Park temperature inflection plot in Matlab/21.jpg
- Supplementary material/3 Matlab algorithms and some results/Park temperature inflection plot in Matlab/22.jpg
- Supplementary material/3 Matlab algorithms and some results/Park temperature inflection plot in Matlab/23.jpg
- Supplementary material/3 Matlab algorithms and some results/Park temperature inflection plot in Matlab/24SJT.jpg
- Supplementary material/3 Matlab algorithms and some results/Park temperature inflection plot in Matlab/25.jpg
- Supplementary material/3 Matlab algorithms and some results/Park temperature inflection plot in Matlab/26.jpg
- Supplementary material/3 Matlab algorithms and some results/Park temperature inflection plot in Matlab/27.jpg
- Supplementary material/3 Matlab algorithms and some results/Park temperature inflection plot in Matlab/28.jpg
- Supplementary material/3 Matlab algorithms and some results/Park temperature inflection plot in Matlab/29.jpg
- Supplementary material/3 Matlab algorithms and some results/Park temperature inflection plot in Matlab/3.jpg
- Supplementary material/3 Matlab algorithms and some results/Park temperature inflection plot in Matlab/30.jpg
- Supplementary material/3 Matlab algorithms and some results/Park temperature inflection plot in Matlab/31.jpg
- Supplementary material/3 Matlab algorithms and some results/Park temperature inflection plot in Matlab/32.jpg
- Supplementary material/3 Matlab algorithms and some results/Park temperature inflection plot in Matlab/33.jpg
- Supplementary material/3 Matlab algorithms and some results/Park temperature inflection plot in Matlab/34.jpg
- Supplementary material/3 Matlab algorithms and some results/Park temperature inflection plot in Matlab/35.jpg
- Supplementary material/3 Matlab algorithms and some results/Park temperature inflection plot in Matlab/36.jpg
- Supplementary material/3 Matlab algorithms and some results/Park temperature inflection plot in Matlab/37.jpg
- Supplementary material/3 Matlab algorithms and some results/Park temperature inflection plot in Matlab/38.jpg
- Supplementary material/3 Matlab algorithms and some results/Park temperature inflection plot in Matlab/39.jpg
- Supplementary material/3 Matlab algorithms and some results/Park temperature inflection plot in Matlab/4.jpg
- Supplementary material/3 Matlab algorithms and some results/Park temperature inflection plot in Matlab/40.jpg
- Supplementary material/3 Matlab algorithms and some results/Park temperature inflection plot in Matlab/41.jpg
- Supplementary material/3 Matlab algorithms and some results/Park temperature inflection plot in Matlab/42MLW.jpg
- Supplementary material/3 Matlab algorithms and some results/Park temperature inflection plot in Matlab/43.jpg
- Supplementary material/3 Matlab algorithms and some results/Park temperature inflection plot in Matlab/44.jpg
- Supplementary material/3 Matlab algorithms and some results/Park temperature inflection plot in Matlab/45.jpg
- Supplementary material/3 Matlab algorithms and some results/Park temperature inflection plot in Matlab/46.jpg
- Supplementary material/3 Matlab algorithms and some results/Park temperature inflection plot in Matlab/47.jpg
- Supplementary material/3 Matlab algorithms and some results/Park temperature inflection plot in Matlab/48.jpg
- Supplementary material/3 Matlab algorithms and some results/Park temperature inflection plot in Matlab/49.jpg
- Supplementary material/3 Matlab algorithms and some results/Park temperature inflection plot in Matlab/5.jpg
- Supplementary material/3 Matlab algorithms and some results/Park temperature inflection plot in Matlab/50.jpg
- Supplementary material/3 Matlab algorithms and some results/Park temperature inflection plot in Matlab/51.jpg
- Supplementary material/3 Matlab algorithms and some results/Park temperature inflection plot in Matlab/52.jpg
- Supplementary material/3 Matlab algorithms and some results/Park temperature inflection plot in Matlab/53.jpg
- Supplementary material/3 Matlab algorithms and some results/Park temperature inflection plot in Matlab/54.jpg
- Supplementary material/3 Matlab algorithms and some results/Park temperature inflection plot in Matlab/55.jpg
- Supplementary material/3 Matlab algorithms and some results/Park temperature inflection plot in Matlab/56 GXTYGY.jpg
- Supplementary material/3 Matlab algorithms and some results/Park temperature inflection plot in Matlab/58.jpg
- Supplementary material/3 Matlab algorithms and some results/Park temperature inflection plot in Matlab/59.jpg
- Supplementary material/3 Matlab algorithms and some results/Park temperature inflection plot in Matlab/6.jpg
- Supplementary material/3 Matlab algorithms and some results/Park temperature inflection plot in Matlab/61.jpg
- Supplementary material/3 Matlab algorithms and some results/Park temperature inflection plot in Matlab/65.jpg
- Supplementary material/3 Matlab algorithms and some results/Park temperature inflection plot in Matlab/67.jpg
- Supplementary material/3 Matlab algorithms and some results/Park temperature inflection plot in Matlab/7.jpg
- Supplementary material/3 Matlab algorithms and some results/Park temperature inflection plot in Matlab/8.jpg
- Supplementary material/3 Matlab algorithms and some results/Park temperature inflection plot in Matlab/9.jpg
- Supplementary material/3 Matlab algorithms and some results/Park temperature inflection plot in Matlab/AXHGY.jpg
- Supplementary material/3 Matlab algorithms and some results/Park temperature inflection plot in Matlab/BDSRMHJQ.jpg
- Supplementary material/3 Matlab algorithms and some results/Park temperature inflection plot in Matlab/BJWHGC.jpg
- Supplementary material/3 Matlab algorithms and some results/Park temperature inflection plot in Matlab/BJWHGC1.jpg
- Supplementary material/3 Matlab algorithms and some results/Park temperature inflection plot in Matlab/BYGY.jpg
- Supplementary material/3 Matlab algorithms and some results/PSO algorithm and KMS algorithm/
- Supplementary material/3 Matlab algorithms and some results/PSO algorithm and KMS algorithm/15Bland.xls
- Supplementary material/3 Matlab algorithms and some results/PSO algorithm and KMS algorithm/Introduction to the use of PSO tools.doc
- Supplementary material/3 Matlab algorithms and some results/PSO algorithm and KMS algorithm/kTest.m
- Supplementary material/3 Matlab algorithms and some results/PSO algorithm and KMS algorithm/Opt5Result.xls
- Supplementary material/3 Matlab algorithms and some results/PSO algorithm and KMS algorithm/Opt5Result3.xls
- Supplementary material/3 Matlab algorithms and some results/PSO algorithm and KMS algorithm/Opt5Result4.xls
- Supplementary material/3 Matlab algorithms and some results/PSO algorithm and KMS algorithm/Particle Swarm Toolbox/
- Supplementary material/3 Matlab algorithms and some results/PSO algorithm and KMS algorithm/Particle Swarm Toolbox/PSO/
- Supplementary material/3 Matlab algorithms and some results/PSO algorithm and KMS algorithm/Particle Swarm Toolbox/PSO/DemoPSOBehavior.m
- Supplementary material/3 Matlab algorithms and some results/PSO algorithm and KMS algorithm/Particle Swarm Toolbox/PSO/goplotpso.m
- Supplementary material/3 Matlab algorithms and some results/PSO algorithm and KMS algorithm/Particle Swarm Toolbox/PSO/goplotpso4demo.m
- Supplementary material/3 Matlab algorithms and some results/PSO algorithm and KMS algorithm/Particle Swarm Toolbox/PSO/hiddenutils/
- Supplementary material/3 Matlab algorithms and some results/PSO algorithm and KMS algorithm/Particle Swarm Toolbox/PSO/hiddenutils/forcecol.m
- Supplementary material/3 Matlab algorithms and some results/PSO algorithm and KMS algorithm/Particle Swarm Toolbox/PSO/hiddenutils/forcerow.m
- Supplementary material/3 Matlab algorithms and some results/PSO algorithm and KMS algorithm/Particle Swarm Toolbox/PSO/hiddenutils/linear_dyn.m
- Supplementary material/3 Matlab algorithms and some results/PSO algorithm and KMS algorithm/Particle Swarm Toolbox/PSO/hiddenutils/normmat.m
- Supplementary material/3 Matlab algorithms and some results/PSO algorithm and KMS algorithm/Particle Swarm Toolbox/PSO/hiddenutils/spiral_dyn.m
- Supplementary material/3 Matlab algorithms and some results/PSO algorithm and KMS algorithm/Particle Swarm Toolbox/PSO/license.txt
- Supplementary material/3 Matlab algorithms and some results/PSO algorithm and KMS algorithm/Particle Swarm Toolbox/PSO/nnet/
- Supplementary material/3 Matlab algorithms and some results/PSO algorithm and KMS algorithm/Particle Swarm Toolbox/PSO/nnet/demoPSOnet.m
- Supplementary material/3 Matlab algorithms and some results/PSO algorithm and KMS algorithm/Particle Swarm Toolbox/PSO/nnet/goplotpso4net.m
- Supplementary material/3 Matlab algorithms and some results/PSO algorithm and KMS algorithm/Particle Swarm Toolbox/PSO/nnet/pso_neteval.m
- Supplementary material/3 Matlab algorithms and some results/PSO algorithm and KMS algorithm/Particle Swarm Toolbox/PSO/nnet/trainpso.m
- Supplementary material/3 Matlab algorithms and some results/PSO algorithm and KMS algorithm/Particle Swarm Toolbox/PSO/pso_Trelea_vectorized.m
- Supplementary material/3 Matlab algorithms and some results/PSO algorithm and KMS algorithm/Particle Swarm Toolbox/PSO/ReadME.txt
- Supplementary material/3 Matlab algorithms and some results/PSO algorithm and KMS algorithm/Particle Swarm Toolbox/PSO/testfunctions/
- Supplementary material/3 Matlab algorithms and some results/PSO algorithm and KMS algorithm/Particle Swarm Toolbox/PSO/testfunctions/ackley.m
- Supplementary material/3 Matlab algorithms and some results/PSO algorithm and KMS algorithm/Particle Swarm Toolbox/PSO/testfunctions/alpine.m
- Supplementary material/3 Matlab algorithms and some results/PSO algorithm and KMS algorithm/Particle Swarm Toolbox/PSO/testfunctions/DeJong_f2.m
- Supplementary material/3 Matlab algorithms and some results/PSO algorithm and KMS algorithm/Particle Swarm Toolbox/PSO/testfunctions/DeJong_f3.m
- Supplementary material/3 Matlab algorithms and some results/PSO algorithm and KMS algorithm/Particle Swarm Toolbox/PSO/testfunctions/DeJong_f4.m
- Supplementary material/3 Matlab algorithms and some results/PSO algorithm and KMS algorithm/Particle Swarm Toolbox/PSO/testfunctions/f6.m
- Supplementary material/3 Matlab algorithms and some results/PSO algorithm and KMS algorithm/Particle Swarm Toolbox/PSO/testfunctions/f6mod.m
- Supplementary material/3 Matlab algorithms and some results/PSO algorithm and KMS algorithm/Particle Swarm Toolbox/PSO/testfunctions/f6_bubbles_dyn.m
- Supplementary material/3 Matlab algorithms and some results/PSO algorithm and KMS algorithm/Particle Swarm Toolbox/PSO/testfunctions/f6_linear_dyn.m
- Supplementary material/3 Matlab algorithms and some results/PSO algorithm and KMS algorithm/Particle Swarm Toolbox/PSO/testfunctions/f6_spiral_dyn.m
- Supplementary material/3 Matlab algorithms and some results/PSO algorithm and KMS algorithm/Particle Swarm Toolbox/PSO/testfunctions/Foxhole.m
- Supplementary material/3 Matlab algorithms and some results/PSO algorithm and KMS algorithm/Particle Swarm Toolbox/PSO/testfunctions/Griewank.m
- Supplementary material/3 Matlab algorithms and some results/PSO algorithm and KMS algorithm/Particle Swarm Toolbox/PSO/testfunctions/NDparabola.m
- Supplementary material/3 Matlab algorithms and some results/PSO algorithm and KMS algorithm/Particle Swarm Toolbox/PSO/testfunctions/Rastrigin.m
- Supplementary material/3 Matlab algorithms and some results/PSO algorithm and KMS algorithm/Particle Swarm Toolbox/PSO/testfunctions/Rosenbrock.m
- Supplementary material/3 Matlab algorithms and some results/PSO algorithm and KMS algorithm/Particle Swarm Toolbox/PSO/testfunctions/tripod.m
- Supplementary material/3 Matlab algorithms and some results/PSO algorithm and KMS algorithm/PSO_Opt.m
- Supplementary material/3 Matlab algorithms and some results/PSO algorithm and KMS algorithm/test/
- Supplementary material/3 Matlab algorithms and some results/PSO algorithm and KMS algorithm/test/test_func.m
- Supplementary material/3 Matlab algorithms and some results/PSO algorithm and KMS algorithm/test/test_main.m
- Supplementary material/3 Matlab algorithms and some results/PSO algorithm and KMS algorithm/test_func.m
- Supplementary material/3 Matlab algorithms and some results/PSO algorithm and KMS algorithm/TRYPSO_WanChen.m
- Supplementary material/3 Matlab algorithms and some results/PSO algorithm and KMS algorithm/XY.xls
- Supplementary material/3 Matlab algorithms and some results/UPGS Cooling Range Run Code.zip
- Supplementary material/Basic GIS processing information/
- Supplementary material/Basic GIS processing information/56 UPGS data used for analysis.xlsx
- Supplementary material/Basic GIS processing information/Settlement information to be optimised.dbf
- Supplementary material/Basic GIS processing information/Statistical information on all UPGS in the study area.xlsx
- Supplementary material/Basic GIS processing information/Statistics on road information in the study area.xlsx
- Supplementary material/Basic GIS processing information/Study of regional settlements and demographic data.xlsx
- Supplementary material/Data sources and their processing tables.docx
- Supplementary material/Exploration of Inequity.docx
- Supplementary material/k-w test and correlation analysis/
- Supplementary material/k-w test and correlation analysis/Correlation analysis of landscape pattern indices.doc
- Supplementary material/k-w test and correlation analysis/K-W test and correlation analysis results.pdf
- Supplementary material/k-w test and correlation analysis/Pearseman analysis for all indicators.doc
- Supplementary material/k-w test and correlation analysis/Some of the SPSS operational files.sav
- Supplementary material/The thesis involves pictures/
- Supplementary material/The thesis involves pictures/Figure 1.jpg
- Supplementary material/The thesis involves pictures/Figure 10a.jpg
- Supplementary material/The thesis involves pictures/Figure 10b.jpg
- Supplementary material/The thesis involves pictures/Figure 11a.jpg
- Supplementary material/The thesis involves pictures/Figure 11b.jpg
- Supplementary material/The thesis involves pictures/Figure 2.jpg
- Supplementary material/The thesis involves pictures/Figure 3.jpg
- Supplementary material/The thesis involves pictures/Figure 4.jpg
- Supplementary material/The thesis involves pictures/Figure 5.png
- Supplementary material/The thesis involves pictures/Figure 6.png
- Supplementary material/The thesis involves pictures/Figure 7.jpg
- Supplementary material/The thesis involves pictures/Figure 8.jpg
- Supplementary material/The thesis involves pictures/Figure 9(a-c).jpg
