# Supplementary material for: Optimizing spatial equity of urban park cooling services: Integrating landscape metrics with K-means and PSO algorithms in Nanchang, China
Source: PLoS One. 2026 Mar 19;21(3):e0344026. doi: 10.1371/journal.pone.0344026 (PMC13001981; doi:10.1371/journal.pone.0344026)
Supplement: S1 File — (ZIP) [file pone.0344026.s001.zip › Supplementary material/3 Matlab algorithms and some results/PSO algorithm and KMS algorithm/15Bland.xls]

## Sheet: 15Bland
FID	OBJECTID_1	SUM_人数	POINT_X	POINT_Y
0	2	2742	-5677.37	3948.11
1	3	587	-4747.03	1117.36
2	17	2296	-4372.82	1707.97
3	54	1901	-5523.46	2217.96
4	59	3496	-5124.26	2307.43
5	65	1669	-5176.77	2389.04
6	68	4584	-5341.8	2297.19
7	76	1408	-4795.17	3016.55
8	86	1034	-5084.73	3054.03
9	87	4499	-6232.69	2914.86
10	89	560	-5802.23	3184.5
11	90	4499	-6058.8	2994.09
12	92	531	-4618.96	3384.19
13	94	3348	-5284.61	3191.66
14	96	1627	-5512.74	3243.71
15	97	2541	-5217.47	3429.36
16	101	4059	-5586.4	3519.53
17	110	703	-10923.1	674.065
18	111	2100	-9591.59	1137.25
19	112	837	-9792.16	1341.82
20	115	359	-8425.11	-374.186
21	116	122	-10080.1	-505.109
22	130	1657	-8690.75	170.41
23	132	895	-10584.7	-354.191
24	134	3008	-10227.8	-29.0859
25	135	2508	-10489.4	-98.3338
26	136	1187	-10724.9	-166.835
27	137	5709	-9317.52	324.396
28	138	5369	-10240.2	257.19
29	141	1835	-10827.2	70.1365
30	144	3789	-9983.51	696.423
31	145	510	-10256.2	549.485
32	147	1439	-10161.2	488.58
33	148	1561	-10596.4	422.083
34	149	2112	-10443.6	451.51
35	150	2979	-9779.8	587.511
36	151	1363	-10132.7	691.693
37	152	3560	-10209.7	832.336
38	153	2082	-9363.55	1199
39	154	2454	-9370.25	969.813
40	155	1699	-10720.8	649.694
41	156	1397	-9236.24	1129.96
42	157	2015	-10076.5	847.958
43	159	4978	-9961.89	1074.52
44	166	1470	-4291.69	-195.856
45	167	1345	-3756.06	246.446
46	169	7149	-5026.39	-125.905
47	174	1250	-3600.23	254.117
48	175	1862	-2172.31	2345.36
49	176	5174	-4831.98	-605.294
50	183	1013	-5449.81	-978.967
51	187	784	-2144.4	1041.49
52	188	0	-2201.95	996.697
53	192	2385	-3482.2	266.967
54	201	382	-4406.81	-434.553
55	202	4183	-5902.84	-1091.31
56	209	382	-4475.18	-505.3
57	212	1645	-2080.32	2468.54
58	213	7001	-4890.83	-337.546
59	214	9231	-6008	-969.278
60	216	3534	-4725.96	-485.99
61	217	3794	-2173.83	2267.3
62	219	1728	-4042.21	183.806
63	220	619	-4022.89	109.247
64	225	4018	-4215.11	-16.8105
65	226	4389	-2352.21	2473.66
66	227	1683	-5133.69	-406.966
67	228	2100	-5725.78	-840.671
68	235	476	-4672.61	-66.0941
69	250	2143	-5245.19	-306.046
70	252	1619	-4798.94	138.394
71	255	2307	-5152	61.9768
72	256	4238	-5209.69	-234.229
73	260	1081	-5391.14	-217.16
74	261	291	-5211.28	-163.886
75	262	3181	-4334.77	436.283
76	263	1636	-6068.2	-409.39
77	265	438	-5446.76	-170.189
78	266	1597	-5384.91	35.0696
79	269	7405	-6855.75	-370.262
80	288	624	-3424.35	2110.71
81	292	1645	-4698.91	1004.78
82	293	1300	-13477.6	5837.17
83	294	1416	-10269.2	3247.83
84	295	238	-8439.86	4134.43
85	298	1682	-7253.34	3829.42
86	305	1524	-6632.19	4481.05
87	306	527	-7873.71	6560.95
88	307	553	-7606.81	6646.42
89	312	3024	-13627	6081.28
90	319	1097	-6366.33	2441.87
91	321	644	-7109.51	4771.18
92	322	906	-7933.8	3697.41
93	323	906	-8085.35	3747.98
94	324	2694	-8137.14	4073.7
95	325	5327	-8125.76	4257.57
96	326	238	-8368.28	4193.22
97	328	0	-7800.89	6539.33
98	329	7445	-8517.56	5692.07
99	330	2082	-10990.8	4918.13
100	331	1448	-10905	6875.95
101	368	1183	-8194.2	5141.86
102	370	123	-7939.57	6276.43
103	372	527	-8023.59	6627.38
104	373	3081	-8320.25	6612.12
105	375	1929	-11141.1	5112.47
106	377	3353	-11119.1	5480.89
107	379	2900	-11360.6	5591.11
108	380	1445	-11414.2	5505.07
109	383	12541	-11414.4	5999.82
110	387	929	-3635.99	253.892
111	390	780	-2911.55	748.314
112	395	3210	-5644.38	3299.69
113	396	2588	-5784.05	3394.38
114	402	1950	-4962.58	2687.74
115	403	869	-5703.14	3152.89
116	404	1327	-3752.71	3703.29
117	405	3834	-5540.06	-713.267
118	406	2713	-5473.3	-422.133
119	407	1731	-8076.63	-410.018
120	409	5090	-4401.25	1365.18
121	420	825	-7106.31	181.892
122	436	6201	-11089.5	5741.11
123	439	1967	-11450.3	5772.82
124	440	3212	-11660.5	5688.14
125	441	1245	-10988.4	5997.04
126	444	7908	-12116.7	6027.56
127	445	1036	-12147.7	6380.44
128	446	1245	-12040.3	6268.49
129	447	1535	-12263	6395.83
130	448	1431	-12433.6	6367.02
131	459	2272	-6457.23	1692.2
132	471	743	-5970.67	3540.7
133	473	536	-6089.74	3286.42
134	474	4205	-6262.54	3063.6
135	479	1586	-6370.5	3047.3
136	480	2710	-6655.83	2893.54
137	481	2170	-6631.67	2815.1
138	482	1958	-5954.46	3763.93
139	484	2983	-6239.23	3441.86
140	485	678	-5938.32	4165.17
141	492	3009	-6234.64	3768.74
142	494	2816	-6472.27	3510.98
143	499	2096	-6229.43	4100.82
144	500	2196	-6535.31	3777.77
145	503	1049	-6402.63	3844.52
146	506	1348	-6688.56	3782.08
147	508	3511	-7381.15	3247.06
148	509	3466	-7171.12	3176.18
149	510	748	-6419.68	4298.49
150	512	4051	-6471.56	4100.62
151	513	4291	-6756.29	4135.68
152	514	6782	-6954.63	4548.24
153	516	1601	-7173.62	3624.76
154	517	1789	-6321.91	4779.5
155	518	925	-6319.76	4674.57
156	523	2249	-6735.71	4783.16
157	524	732	-7103.71	3870.55
158	525	5384	-7933.78	3342.79
159	528	3036	-7599.01	3731.63
160	529	3522	-7395.54	3657.49
161	531	8174	-6790.06	5706.66
162	536	2497	-6875.85	5467
163	537	6348	-9496.69	3140.72
164	538	3324	-9644.78	2859.54
165	540	2870	-8606.69	3830.23
166	541	1802	-10273.9	3021.85
167	542	4380	-9955.79	3239.42
168	543	1753	-8660.82	3987.68
169	544	675	-8070	4554.44
170	545	1373	-8234.38	4587.51
171	546	2509	-10518.9	3244
172	549	604	-11814.1	6274.34
173	563	981	-3518.68	2162.08
174	572	3151	-6284.28	2799.77
175	574	2124	-5468.45	2924.62
176	581	4577	-11278.8	5391.19
177	583	1161	-4454.24	164.53
178	588	3103	-9664.35	939.634
179	590	4850	-6454.93	-246.21
180	598	2458	-10582.4	141.192
181	599	934	-9871.74	1440.19
182	601	828	-11112.7	6030.23
183	605	5397	-10006.3	2941.13
184	606	5218	-3607.13	3762.99
185	609	1599	-10046.3	5604.51
186	619	217	-10403.2	3063.89
187	620	1999	-10407.5	2965.22
188	621	639	-10195.6	3154.18
189	622	4265	-10003.7	3156.77
190	623	1772	-9668.53	3039.78
191	627	1950	-5014.03	2488.52
192	628	2576	-4874.77	-8.21368
193	630	4052	-4518.02	2939.89
194	633	8757	-5421.17	-78.7342
195	636	3901	-5772.44	-656.33
196	640	2082	-10355.7	2917.33
197	648	0	-4586.8	1456.42
198	649	1269	-8459.11	527.122
199	654	4247	-4511.57	892.994
200	659	702	-10110.3	6247.39
201	661	790	-6012.02	1886.64
202	662	790	-5930.47	1908.25
203	663	2159	-5618.77	1733.5
204	664	4484	-4677.32	1296.53
205	665	7669	-4486.95	1508.22
206	668	5336	-4310.28	618.046
207	670	6606	-4536.26	1291.93
208	673	191	-8226.9	4856.06
209	675	639	-12508.6	6467.36
210	676	321	-12623.2	6518.38
211	678	974	-6481.27	4711.18
212	679	235	-8614.34	-733.394
213	680	359	-8618.93	-464.408
