# Supplementary material for: Optimizing spatial equity of urban park cooling services: Integrating landscape metrics with K-means and PSO algorithms in Nanchang, China
Source: PLoS One. 2026 Mar 19;21(3):e0344026. doi: 10.1371/journal.pone.0344026 (PMC13001981; doi:10.1371/journal.pone.0344026)
Supplement: S1 File — (ZIP) [file pone.0344026.s001.zip › Supplementary material/3 Matlab algorithms and some results/PSO algorithm and KMS algorithm/kTest.m]

clc,clear;
BlandDistrict = xlsread('XY.xls');
X = BlandDistrict(:,4:5);
maxClassNum = 60;
meanMaxDistance = zeros(maxClassNum,1);
for l = 1:1:maxClassNum
    classNum = l;
    [index,center] = kmeans(X,classNum);
    classDistance = zeros(classNum,1);
    for i = 1:1:classNum
        findSet = find(index == i);
        tempData = X(findSet,:);
        [row,col] = size(tempData);
        distanceMatrix = zeros(row,row);
        for j = 1:1:row-1
            for k = j:1:row
                distanceMatrix(j,k) = sqrt(power((tempData(j,1)-tempData(k,1)),2) + power((tempData(j,2)-tempData(k,2)),2));
            end
        end
        classDistance(i,1) = max(max(distanceMatrix));
    end
    meanMaxDistance(l,1) = mean(classDistance);
end
plot(meanMaxDistance);
