# Supplementary material for: Optimizing spatial equity of urban park cooling services: Integrating landscape metrics with K-means and PSO algorithms in Nanchang, China
Source: PLoS One. 2026 Mar 19;21(3):e0344026. doi: 10.1371/journal.pone.0344026 (PMC13001981; doi:10.1371/journal.pone.0344026)
Supplement: S1 File — (ZIP) [file pone.0344026.s001.zip › Supplementary material/3 Matlab algorithms and some results/PSO algorithm and KMS algorithm/Opt5Result.xls]

## Sheet: Sheet1
PointID	X	Y
1	-5050.56	-113.353
2	-9887.93	1274.29
3	-5413.37	2977.76
4	-7251.17	3699.18
5	-10662.2	5168.68
