# Supplementary material for: Optimizing spatial equity of urban park cooling services: Integrating landscape metrics with K-means and PSO algorithms in Nanchang, China
Source: PLoS One. 2026 Mar 19;21(3):e0344026. doi: 10.1371/journal.pone.0344026 (PMC13001981; doi:10.1371/journal.pone.0344026)
Supplement: S1 File — (ZIP) [file pone.0344026.s001.zip › Supplementary material/3 Matlab algorithms and some results/PSO algorithm and KMS algorithm/Opt5Result3.xls]

## Sheet: Sheet1
PointID	X	Y
1	1.28858e+07	3.31179e+06
2	1.28813e+07	3.33579e+06
3	1.29e+07	3.32092e+06
4	1.28815e+07	3.30346e+06
5	1.29056e+07	3.30053e+06
6	1.29098e+07	3.30217e+06
7	1.29196e+07	3.33122e+06
8	1.29049e+07	3.31743e+06
9	1.29245e+07	3.31978e+06
10	1.2887e+07	3.3295e+06
11	1.28905e+07	3.33092e+06
12	1.29244e+07	3.32443e+06
13	1.28999e+07	3.32123e+06
14	1.29097e+07	3.31663e+06
15	1.289e+07	3.31736e+06
16	1.28954e+07	3.31878e+06
17	1.29182e+07	3.31693e+06
18	1.29022e+07	3.31186e+06
