# Supplementary material for: Optimizing spatial equity of urban park cooling services: Integrating landscape metrics with K-means and PSO algorithms in Nanchang, China
Source: PLoS One. 2026 Mar 19;21(3):e0344026. doi: 10.1371/journal.pone.0344026 (PMC13001981; doi:10.1371/journal.pone.0344026)
Supplement: S1 File — (ZIP) [file pone.0344026.s001.zip › Supplementary material/3 Matlab algorithms and some results/PSO algorithm and KMS algorithm/Opt5Result4.xls]

## Sheet: Sheet1
PointID	X	Y
1	1.28956e+07	3.32131e+06
2	1.29075e+07	3.32834e+06
3	1.29104e+07	3.32666e+06
4	1.28812e+07	3.30047e+06
5	1.28954e+07	3.30967e+06
6	1.28963e+07	3.31967e+06
7	1.29028e+07	3.32141e+06
8	1.29034e+07	3.31308e+06
9	1.2912e+07	3.31288e+06
10	1.28908e+07	3.32557e+06
11	1.28917e+07	3.3022e+06
12	1.28963e+07	3.30961e+06
13	1.29185e+07	3.3039e+06
14	1.29085e+07	3.33224e+06
15	1.29059e+07	3.31719e+06
16	1.29046e+07	3.31875e+06
17	1.29077e+07	3.32086e+06
18	1.29001e+07	3.31767e+06
