# Supplementary material for: Optimizing spatial equity of urban park cooling services: Integrating landscape metrics with K-means and PSO algorithms in Nanchang, China
Source: PLoS One. 2026 Mar 19;21(3):e0344026. doi: 10.1371/journal.pone.0344026 (PMC13001981; doi:10.1371/journal.pone.0344026)
Supplement: S1 File — (ZIP) [file pone.0344026.s001.zip › Supplementary material/3 Matlab algorithms and some results/PSO algorithm and KMS algorithm/Particle Swarm Toolbox/PSO/hiddenutils/forcecol.m]

% forcecol.m
% function to force a vector to be a single column
%
% Brian Birge
% Rev 1.0
% 7/1/98

function[out]=forcecol(in)
len=prod(size(in));
out=reshape(in,[len,1]);
