# Supplementary material for: Optimizing spatial equity of urban park cooling services: Integrating landscape metrics with K-means and PSO algorithms in Nanchang, China
Source: PLoS One. 2026 Mar 19;21(3):e0344026. doi: 10.1371/journal.pone.0344026 (PMC13001981; doi:10.1371/journal.pone.0344026)
Supplement: S1 File — (ZIP) [file pone.0344026.s001.zip › Supplementary material/3 Matlab algorithms and some results/PSO algorithm and KMS algorithm/Particle Swarm Toolbox/PSO/testfunctions/DeJong_f3.m]

% DeJong_f3.m
% De Jong's f3 function, ND, also called STEP
% from: http://www.cs.rpi.edu/~hornda/pres/node4.html
%
% f(x) = sum( floor(x) )
%
% x = N element row vector containing [ x0, x1,..., xN ]
%   each row is processed independently,
%   you can feed in matrices of timeXN no prob
%
% example: cost = DeJong_f3([1,2;3,4;5,6])
% note minimum @ x= -Inf or whatever lower bound you've chosen

% Brian Birge
% Rev 1.0
% 9/12/04

function [out]=DeJong_f3(in)
 out = sum( floor(in) , 2);
