# Supplementary material for: Optimizing spatial equity of urban park cooling services: Integrating landscape metrics with K-means and PSO algorithms in Nanchang, China
Source: PLoS One. 2026 Mar 19;21(3):e0344026. doi: 10.1371/journal.pone.0344026 (PMC13001981; doi:10.1371/journal.pone.0344026)
Supplement: S1 File — (ZIP) [file pone.0344026.s001.zip › Supplementary material/3 Matlab algorithms and some results/PSO algorithm and KMS algorithm/PSO_Opt.m]

x1_range=[12881200,12924500];
y1_range=[3297660,3336100];
x2_range=[12881200,12924500];
y2_range=[3297660,3336100];
x3_range=[12881200,12924500];
y3_range=[3297660,3336100];
x4_range=[12881200,12924500];
y4_range=[3297660,3336100];
x5_range=[12881200,12924500];
y5_range=[3297660,3336100];
x6_range=[12881200,12924500];
y6_range=[3297660,3336100];
x7_range=[12881200,12924500];
y7_range=[3297660,3336100];
x8_range=[12881200,12924500];
y8_range=[3297660,3336100];
x9_range=[12881200,12924500];
y9_range=[3297660,3336100];
x10_range=[12881200,12924500];
y10_range=[3297660,3336100];
x11_range=[12881200,12924500];
y11_range=[3297660,3336100];
x12_range=[12881200,12924500];
y12_range=[3297660,3336100];
x13_range=[12881200,12924500];
y13_range=[3297660,3336100];
x14_range=[12881200,12924500];
y14_range=[3297660,3336100];
x15_range=[12881200,12924500];
y15_range=[3297660,3336100];
x16_range=[12881200,12924500];
y16_range=[3297660,3336100];
x17_range=[12881200,12924500];
y17_range=[3297660,3336100];
x18_range=[12881200,12924500];
y18_range=[3297660,3336100];
range = [x1_range;y1_range;x2_range;y2_range;x3_range;y3_range;x4_range;y4_range;x5_range;y5_range;x6_range;y6_range;x7_range;y7_range;x8_range;y8_range;x9_range;y9_range;x10_range;y10_range;x11_range;y11_range;x12_range;y12_range;x13_range;y13_range;x14_range;y14_range;x15_range;y15_range;x16_range;y16_range;x17_range;y17_range;x18_range;y18_range];     %²ÎÊý±ä»¯·¶Î§(×é³É¾ØÕó)
Max_V = [10;10;10;10;10;10;10;10;10;10;10;10;10;10;10;10;10;10;10;10;10;10;10;10;10;10;10;10;10;10;10;10;10;10;10;10];  %×î´óËÙ¶ÈÈ¡±ä»¯·¶Î§µÄ10%~20%
n=36;                     %´ýÓÅ»¯º¯ÊýµÄÎ¬Êý£¬´ËÀý×ÓÖÐ½öx¡¢yÁ½¸ö×Ô±äÁ¿£¬¹ÊÎª2
Target = pso_Trelea_vectorized('test_func',n,Max_V,range);  %µ÷ÓÃPSOºËÐÄÄ£¿é
PointID = 1:18;
PointID = PointID';
X = zeros(18,1);
Y = zeros(18,1);
Target = Target(1:end-1,:);
for i = 1:1:18
    X(i,1) = Target((2*i-1),1);
    Y(i,1) = Target(2*i,1);
end
ResultMatrix = [PointID,X,Y];
xlswrite('Opt5Result4.xls',{'PointID','X','Y'},'Sheet1','A1');
xlswrite(['Opt5Result4' ...
    '.xls'],ResultMatrix,'Sheet1','A2');
