# Supplementary material for: Optimizing spatial equity of urban park cooling services: Integrating landscape metrics with K-means and PSO algorithms in Nanchang, China
Source: PLoS One. 2026 Mar 19;21(3):e0344026. doi: 10.1371/journal.pone.0344026 (PMC13001981; doi:10.1371/journal.pone.0344026)
Supplement: S1 File — (ZIP) [file pone.0344026.s001.zip › Supplementary material/3 Matlab algorithms and some results/PSO algorithm and KMS algorithm/test/test_func.m]

%%
%¶¨ÒåÓÅ»¯Ä¿±êº¯Êý
function z =test_func(in)
    nn = size(in);
    x = in(:,1);
    y = in(:,2);
    nx = nn(1);
    for i=1:nx
        temp = 0.5*(x(i)-3)^2+0.2*((y(i)-5)^2-0.1);
        z(i,:)=temp;
    end
