# Supplementary material for: Optimizing spatial equity of urban park cooling services: Integrating landscape metrics with K-means and PSO algorithms in Nanchang, China
Source: PLoS One. 2026 Mar 19;21(3):e0344026. doi: 10.1371/journal.pone.0344026 (PMC13001981; doi:10.1371/journal.pone.0344026)
Supplement: S1 File — (ZIP) [file pone.0344026.s001.zip › Supplementary material/3 Matlab algorithms and some results/PSO algorithm and KMS algorithm/test/test_main.m]

x_range=[-50,50];
y_range=[-50,50];
range=[x_range;y_range];
Max_v = 0.2*(range(:,2)-range(:,1));
n=2;
pso_Trelea_vectorized('test_func',n,Max_v,range)
