# Supplementary material for: Optimizing spatial equity of urban park cooling services: Integrating landscape metrics with K-means and PSO algorithms in Nanchang, China
Source: PLoS One. 2026 Mar 19;21(3):e0344026. doi: 10.1371/journal.pone.0344026 (PMC13001981; doi:10.1371/journal.pone.0344026)
Supplement: S1 File — (ZIP) [file pone.0344026.s001.zip › Supplementary material/3 Matlab algorithms and some results/PSO algorithm and KMS algorithm/test_func.m]

function z=test_func(in)
%load 15Bland;
BlandDistrict=xlsread('15Bland.xls');
[inRow,inCol] = size(in);
x1 = in(:,1);
y1 = in(:,2);
x2 = in(:,3);
y2 = in(:,4);
x3 = in(:,5);
y3 = in(:,6);
x4 = in(:,7);
y4 = in(:,8);
x5 = in(:,9);
y5 = in(:,10);
[blandRow,blandCol] = size(BlandDistrict);
for i = 1:1:inRow
    Target = zeros(blandRow,1);
    for j = 1:1:blandRow
        distance = zeros(4,1);
        distance(1,1) = sqrt(power((BlandDistrict(j,4) - x1(i)),2) + power((BlandDistrict(j,5) - y1(i)),2));
        distance(2,1) = sqrt(power((BlandDistrict(j,4) - x2(i)),2) + power((BlandDistrict(j,5) - y2(i)),2));
        distance(3,1) = sqrt(power((BlandDistrict(j,4) - x3(i)),2) + power((BlandDistrict(j,5) - y3(i)),2));
        distance(4,1) = sqrt(power((BlandDistrict(j,4) - x4(i)),2) + power((BlandDistrict(j,5) - y4(i)),2));
        distance(5,1) = sqrt(power((BlandDistrict(j,4) - x5(i)),2) + power((BlandDistrict(j,5) - y5(i)),2));
        minDistance = min(distance);
        minDistanceMultyPopu = minDistance*BlandDistrict(j,3);
        Target(j,1) = minDistanceMultyPopu;
    end
    targetSum = sum(Target);
    z(i,:) = targetSum;
end
end
