# Supplementary material for: Optimizing spatial equity of urban park cooling services: Integrating landscape metrics with K-means and PSO algorithms in Nanchang, China
Source: PLoS One. 2026 Mar 19;21(3):e0344026. doi: 10.1371/journal.pone.0344026 (PMC13001981; doi:10.1371/journal.pone.0344026)
Supplement: S1 File — (ZIP) [file pone.0344026.s001.zip › Supplementary material/3 Matlab algorithms and some results/PSO algorithm and KMS algorithm/TRYPSO_WanChen.m]

%%

%%
%read data-
A=xlsread('15Bland.xls');% 3 ÈË¿ÚÊý  4 x×ø±ê  5 y×ø±ê
%%
%k¾ùÖµ Ä¿±ê£ºÈ·¶¨×îÓÅÑ¡Ö·¸öÊý£»Ä¿±êº¯Êý-Æ½¾ù×î´ó¾àÀë×îÐ¡
X=A(:,4:5)
MaxClassNum=35;
MaxMeanDistance=zeros(1,MaxClassNum);
for ClassNumIterator=1:1:MaxClassNum
    [IDX,C]=kmeans(X,ClassNumIterator)


%%Ä¿±êº¯Êý--

%%PSOÈ·¶¨¹«Ô°
