# Supplementary material for: Optimizing spatial equity of urban park cooling services: Integrating landscape metrics with K-means and PSO algorithms in Nanchang, China
Source: PLoS One. 2026 Mar 19;21(3):e0344026. doi: 10.1371/journal.pone.0344026 (PMC13001981; doi:10.1371/journal.pone.0344026)
Supplement: S1 File — (ZIP) [file pone.0344026.s001.zip › Supplementary material/3 Matlab algorithms and some results/PSO algorithm and KMS algorithm/XY.xls]

## Sheet: 待优化
FID_	FID	POPULATION	XQID	Poing_X	Poing_Y
5	1	2048	6	12913000	3312150
6	2	1946	7	12910300	3318650
7	3	1450	8	12914300	3319260
11	4	2108	12	12910600	3319130
13	5	424	14	12900600	3316640
18	6	1914	19	12910700	3307750
22	7	272	23	12901800	3310430
25	8	2744	26	12913000	3312150
32	9	1586	33	12903500	3314240
37	10	112	38	12910300	3309630
50	11	272	51	12883300	3318650
52	12	318	53	12897100	3324680
53	13	132	54	12903700	3313780
62	14	6800	63	12885400	3317990
63	15	1730	64	12885400	3317990
64	16	1900	65	12903500	3307500
68	17	2656	69	12906600	3308570
70	18	1584	71	12913100	3316910
71	19	2304	72	12904400	3309020
73	20	3464	74	12891000	3308370
77	21	1804	78	12924500	3320890
101	22	516	102	12902300	3314090
102	23	164	103	12903500	3314180
105	24	1778	106	12910300	3319210
107	25	4800	108	12900300	3324950
108	26	2148	109	12903600	3315380
130	27	2208	131	12898300	3316490
133	28	4588	134	12903500	3307500
136	29	414	137	12909800	3318380
137	30	504	138	12892100	3321730
145	31	552	146	12903000	3313740
152	32	3564	153	12910500	3307640
158	33	140	159	12903200	3314060
164	34	866	165	12898700	3313100
169	35	3024	170	12896100	3308340
170	36	3470	171	12895900	3308490
172	37	1696	173	12896000	3306830
178	38	3220	179	12898200	3306610
193	39	1664	194	12898600	3307260
196	40	3268	197	12915500	3314200
197	41	4648	198	12898100	3326650
216	42	168	217	12905300	3316200
217	43	914	218	12910100	3306260
222	44	960	223	12890300	3313850
250	45	1516	251	12889100	3317050
252	46	1220	253	12901200	3315630
273	47	2706	274	12884500	3315210
277	48	1552	278	12896300	3324400
279	49	1928	280	12914700	3314250
286	50	552	287	12904400	3314480
295	51	224	296	12901000	3315530
302	52	140	303	12902700	3313940
336	53	1250	337	12903500	3314650
340	54	882	341	12883500	3317930
342	55	846	343	12901400	3312480
349	56	1240	350	12890300	3315620
351	57	4860	352	12897100	3308990
352	58	1578	353	12896600	3309680
354	59	728	355	12900700	3313420
356	60	70	357	12900900	3315640
357	61	68	358	12900900	3315640
358	62	26	359	12900900	3315640
360	63	56	361	12902000	3315680
364	64	1020	365	12904900	3312430
367	65	94	368	12903500	3314850
372	66	92	373	12903500	3314370
377	67	152	378	12903500	3315070
379	68	360	380	12903600	3315750
380	69	70	381	12903500	3314470
384	70	142	385	12903400	3311870
388	71	120	389	12903400	3311910
392	72	192	393	12900500	3313280
394	73	84	395	12904800	3314920
395	74	92	396	12900500	3313280
397	75	514	398	12903300	3314660
405	76	384	406	12887600	3315910
426	77	754	427	12899400	3313660
444	78	1536	445	12899600	3320150
454	79	3624	455	12907700	3306620
455	80	1978	456	12907300	3305660
466	81	60	467	12903700	3315220
481	82	48	482	12899100	3312410
494	83	166	495	12885700	3309220
495	84	8956	496	12888300	3307790
508	85	718	509	12889800	3308880
511	86	1800	512	12900000	3326430
513	87	3178	514	12904500	3314440
514	88	3540	515	12904500	3314440
530	89	490	531	12904100	3311740
534	90	168	535	12904000	3314960
541	91	96	542	12903900	3313890
551	92	554	552	12903300	3314520
552	93	58	553	12903700	3315220
558	94	288	559	12903500	3307500
560	95	968	561	12895800	3308640
564	96	4360	565	12896800	3308630
565	97	1532	566	12897800	3326850
570	98	668	571	12903900	3319110
587	99	2788	588	12899600	3314210
596	100	504	597	12905200	3312180
604	101	1100	605	12906600	3308570
606	102	8400	607	12899000	3307770
612	103	192	613	12904100	3311660
613	104	48	614	12904100	3311660
623	105	840	624	12883600	3307750
624	106	1158	625	12896400	3315680
631	107	3616	632	12892400	3320300
633	108	2274	634	12915000	3314490
635	109	3680	636	12914700	3314940
639	110	642	640	12892900	3314920
640	111	5106	641	12883200	3318540
650	112	1160	651	12889800	3308930
665	113	2946	666	12910000	3318550
667	114	1336	668	12893000	3314970
669	115	2176	670	12889300	3306380
670	116	1112	671	12889300	3306380
671	117	1472	672	12889300	3306380
672	118	432	673	12889300	3306380
673	119	1214	674	12889300	3306010
677	120	1248	678	12903800	3315690
683	121	1796	684	12906900	3315150
688	122	1444	689	12895400	3308030
690	123	1842	691	12896200	3309020
692	124	288	693	12889700	3316170
693	125	548	694	12907900	3306040
698	126	1476	699	12921800	3315700
707	127	1816	708	12888800	3308990
712	128	1348	713	12899800	3319870
718	129	1266	719	12898900	3313260
720	130	4048	721	12882800	3307900
723	131	144	724	12881500	3305850
728	132	2316	729	12903100	3318330
731	133	540	732	12898000	3316370
732	134	1744	733	12903900	3316380
735	135	3688	736	12911300	3308900
739	136	1302	740	12907300	3328160
745	137	624	746	12900800	3310950
772	138	444	773	12904200	3312040
801	139	152	802	12903700	3311770
803	140	2284	804	12910300	3309630
805	141	1984	806	12907500	3305090
806	142	2436	807	12907900	3306040
831	143	684	832	12919500	3313740
833	144	3384	834	12914800	3313940
834	145	310	835	12883000	3320790
837	146	1348	838	12881200	3316340
841	147	1124	842	12888200	3309660
843	148	3522	844	12890200	3307570
847	149	1652	848	12895600	3311730
852	150	756	853	12889400	3308890
860	151	756	861	12901600	3316560
864	152	96	865	12900800	3315830
869	153	72	870	12897300	3326230
873	154	1850	874	12914500	3313910
877	155	1812	878	12896500	3309630
878	156	820	879	12911400	3308620
882	157	1252	883	12897100	3316090
884	158	1826	885	12892500	3314880
885	159	822	886	12892200	3314720
886	160	7178	887	12892500	3314880
894	161	740	895	12901200	3312660
901	162	1940	902	12912400	3308140
903	163	1124	904	12900300	3324440
904	164	1680	905	12898600	3324650
909	165	1086	910	12890800	3317350
910	166	5588	911	12890900	3317740
915	167	1924	916	12891700	3318690
916	168	1176	917	12882400	3315720
923	169	824	924	12901900	3310700
924	170	2122	925	12903300	3314110
925	171	2352	926	12903200	3313990
928	172	1040	929	12901900	3310510
932	173	508	933	12901800	3310730
942	174	1496	943	12912800	3312180
943	175	504	944	12903500	3320360
971	176	1092	972	12902300	3306330
978	177	6472	979	12884600	3306180
979	178	1140	980	12900800	3311580
987	179	2564	988	12912500	3305080
997	180	160	998	12892000	3321190
1000	181	1284	1001	12912100	3307880
1008	182	1542	1009	12903200	3307700
1009	183	1396	1010	12903400	3307520
1014	184	564	1015	12899700	3312460
1024	185	86	1025	12904000	3315000
1028	186	840	1029	12900900	3315810
1032	187	926	1033	12901700	3314710
1034	188	850	1035	12906900	3314710
1048	189	196	1049	12903500	3314870
1051	190	420	1052	12903900	3313890
1054	191	192	1055	12904100	3316330
1058	192	276	1059	12904200	3315240
1059	193	216	1060	12900900	3314430
1061	194	232	1062	12904100	3315070
1069	195	56	1070	12904100	3314470
1073	196	208	1074	12896700	3324660
1082	197	476	1083	12904100	3315430
1086	198	1552	1087	12903900	3311480
1089	199	208	1090	12903700	3311670
1095	200	644	1096	12903800	3315320
1097	201	2500	1098	12884500	3315130
1111	202	410	1112	12896000	3325440
1115	203	184	1116	12904400	3314730
1117	204	94	1118	12903900	3311760
1120	205	622	1121	12903700	3311700
1124	206	84	1125	12904800	3311940
1132	207	2808	1133	12888900	3315920
1133	208	792	1134	12895600	3327180
1144	209	1944	1145	12890300	3315710
1150	210	1164	1151	12896900	3327160
1155	211	112	1156	12903100	3313820
1159	212	3022	1160	12901800	3315670
1169	213	696	1170	12904400	3319240
1172	214	1154	1173	12902900	3315500
1181	215	750	1182	12904900	3312430
1184	216	1190	1185	12903100	3310420
1188	217	16056	1189	12885400	3312640
1189	218	1152	1190	12904700	3312080
1198	219	536	1199	12898700	3313810
1199	220	1552	1200	12910300	3309630
1205	221	1404	1206	12910300	3309630
1245	222	6388	1246	12889400	3306060
1246	223	2068	1247	12884700	3311630
1247	224	920	1248	12889400	3306060
1249	225	1572	1250	12891200	3305210
1250	226	1680	1251	12891500	3305250
1251	227	1414	1252	12891200	3305350
1253	228	1488	1254	12890500	3308840
1254	229	904	1255	12885300	3306760
1256	230	5940	1257	12888100	3309850
1264	231	576	1265	12887700	3312680
1270	232	1496	1271	12881200	3316280
1274	233	1172	1275	12890300	3307480
1286	234	152	1287	12901200	3316050
1289	235	1684	1290	12909400	3315210
1298	236	944	1299	12924000	3318400
1305	237	1422	1306	12910600	3318670
1315	238	768	1316	12888400	3307630
1317	239	312	1318	12901400	3312480
1319	240	540	1320	12902200	3305440
1320	241	2578	1321	12889500	3317570
1329	242	256	1330	12903600	3311860
1332	243	1906	1333	12896000	3307410
1334	244	56	1335	12903100	3315470
1336	245	76	1337	12909400	3309190
1337	246	640	1338	12909600	3309110
1344	247	2400	1345	12911700	3308710
1353	248	1392	1354	12896300	3309360
1354	249	4896	1355	12896300	3309360
1369	250	1964	1370	12896300	3324400
1374	251	188	1375	12899100	3313100
1375	252	3414	1376	12898400	3309650
1377	253	2000	1378	12887500	3305650
1378	254	5024	1379	12895900	3311850
1381	255	2764	1382	12913200	3316830
1382	256	3020	1383	12895800	3306960
1386	257	4486	1387	12910600	3319040
1387	258	1692	1388	12885600	3308070
1388	259	1214	1389	12885200	3311450
1398	260	5804	1399	12894800	3311230
1408	261	2228	1409	12898500	3311490
1414	262	132	1415	12903400	3307940
1420	263	1104	1421	12891000	3317470
1421	264	1676	1422	12891000	3317440
1422	265	104	1423	12903600	3313340
1427	266	896	1428	12923500	3317890
1431	267	1954	1432	12896000	3327310
1434	268	2592	1435	12890800	3308200
1436	269	1584	1437	12888400	3316560
1440	270	64	1441	12902800	3310560
1443	271	768	1444	12898900	3311150
1444	272	160	1445	12898900	3311150
1447	273	2166	1448	12890100	3317070
1448	274	562	1449	12890200	3316950
1449	275	1294	1450	12889100	3317470
1450	276	404	1451	12892400	3318790
1451	277	530	1452	12894500	3314720
1452	278	1314	1453	12895200	3322090
1453	279	1900	1454	12900800	3311390
1458	280	3280	1459	12888000	3309630
1459	281	1404	1460	12904400	3312070
1460	282	2040	1461	12903900	3316220
1461	283	1120	1462	12896800	3328510
1474	284	3406	1475	12911400	3316180
1475	285	2012	1476	12911900	3308300
1482	286	334	1483	12901200	3313530
1486	287	832	1487	12888900	3314960
1489	288	14768	1490	12895100	3311090
1491	289	724	1492	12891100	3305000
1492	290	1640	1493	12890700	3305240
1493	291	1416	1494	12891100	3305000
1494	292	2200	1495	12891100	3305620
1495	293	3200	1496	12890000	3305830
1496	294	1984	1497	12891100	3305000
1497	295	1680	1498	12891100	3305000
1498	296	2516	1499	12889300	3305800
1499	297	2626	1500	12891000	3304350
1500	298	556	1501	12891100	3304890
1501	299	476	1502	12891100	3304890
1502	300	1598	1503	12889400	3306060
1503	301	446	1504	12891100	3304380
1504	302	600	1505	12891100	3305620
1505	303	2698	1506	12890000	3306340
1506	304	3304	1507	12888700	3305420
1507	305	472	1508	12891100	3305620
1508	306	4800	1509	12890000	3305830
1509	307	19272	1510	12890900	3303310
1510	308	4792	1511	12911100	3319170
1511	309	504	1512	12907300	3330080
1512	310	1656	1513	12888300	3297660
1518	311	338	1519	12900800	3313480
1519	312	544	1520	12900700	3313310
1525	313	1584	1526	12889500	3308240
1527	314	4000	1528	12891100	3305620
1530	315	250	1531	12894200	3316530
1531	316	1108	1532	12894200	3316530
1532	317	1848	1533	12894200	3316550
1534	318	1400	1535	12894100	3316210
1535	319	5908	1536	12906500	3304870
1538	320	1156	1539	12911300	3308110
1549	321	1188	1550	12900500	3315620
1557	322	7528	1558	12891200	3320620
1561	323	216	1562	12901100	3312710
1567	324	112	1568	12903500	3313800
1591	325	160	1592	12902200	3305120
1592	326	1648	1593	12912600	3312440
1593	327	3992	1594	12910100	3309880
1594	328	1584	1595	12897700	3306640
1595	329	280	1596	12911500	3308940
1596	330	360	1597	12903900	3311760
1608	331	940	1609	12890700	3308430
1619	332	7316	1620	12896100	3326180
1621	333	2520	1622	12905800	3315390
1623	334	402	1624	12896500	3315620
1624	335	612	1625	12902400	3315470
1634	336	240	1635	12910400	3319400
1637	337	9276	1638	12887400	3309750
1643	338	392	1644	12902300	3315710
1651	339	116	1652	12904100	3311740
1660	340	76	1661	12901300	3314800
1666	341	2096	1667	12890200	3302110
1667	342	2132	1668	12890200	3302110
1668	343	514	1669	12890300	3301890
1673	344	1690	1674	12910800	3308380
1674	345	1552	1675	12902800	3304280
1677	346	2892	1678	12903700	3318990
1692	347	100	1693	12911900	3308210
1694	348	752	1695	12901200	3313530
1698	349	84	1699	12905800	3315390
1707	350	88	1708	12902200	3315490
1716	351	1500	1717	12902900	3309830
1718	352	754	1719	12901400	3312480
1725	353	5332	1726	12892600	3318560
1746	354	606	1747	12883500	3318600
1747	355	2832	1748	12899000	3327020
1761	356	8570	1762	12888300	3317730
1768	357	1598	1769	12891000	3320920
1772	358	12	1773	12913600	3310230
1773	359	730	1774	12892900	3312510
1774	360	10816	1775	12890100	3315470
1776	361	98	1777	12901300	3312430
1790	362	8124	1791	12910600	3318670
1792	363	528	1793	12892500	3319300
1809	364	2984	1810	12904300	3315290
1829	365	3456	1830	12907300	3308330
1841	366	1120	1842	12914500	3313620
1849	367	1536	1850	12890500	3299630
1852	368	1028	1853	12889800	3302220
1853	369	2656	1854	12890600	3315520
1855	370	1228	1856	12890000	3302130
1861	371	204	1862	12913300	3312340
1875	372	1208	1876	12891200	3315300
1876	373	240	1877	12892200	3312320
1877	374	820	1878	12904000	3311590
1890	375	2072	1891	12914700	3313520
1891	376	64	1892	12900900	3316230
1913	377	66	1914	12899200	3313370
1915	378	1420	1916	12904200	3312040
1916	379	264	1917	12904800	3314510
1917	380	960	1918	12904800	3314670
1919	381	484	1920	12904800	3314670
1924	382	2642	1925	12890900	3305370
1951	383	1232	1952	12895500	3307840
1962	384	724	1963	12890400	3317160
1969	385	964	1970	12901400	3312430
1983	386	1584	1984	12899600	3314380
1992	387	16	1993	12907600	3312240
2001	388	764	2002	12898200	3316510
2002	389	518	2003	12889500	3316460
2013	390	4900	2014	12892300	3314640
2014	391	1196	2015	12904100	3314470
2033	392	644	2034	12900800	3313120
2034	393	378	2035	12900600	3313140
2042	394	210	2043	12899700	3313380
2043	395	1328	2044	12908800	3313950
2044	396	4054	2045	12909000	3313040
2049	397	1426	2050	12899900	3312690
2050	398	492	2051	12888400	3317400
2058	399	1682	2059	12896100	3307190
2062	400	1554	2063	12904400	3308880
2063	401	2424	2064	12900900	3313080
2070	402	102	2071	12888900	3314960
2071	403	1928	2072	12888900	3314960
2072	404	80	2073	12888900	3314960
2075	405	6400	2076	12918800	3314260
2076	406	14	2077	12903800	3313610
2080	407	336	2081	12903700	3311680
2084	408	3200	2085	12896000	3325550
2095	409	728	2096	12900400	3316790
2113	410	906	2114	12901800	3310720
2114	411	768	2115	12901400	3316140
2115	412	370	2116	12901800	3310580
2128	413	3016	2129	12901500	3314210
2129	414	330	2130	12907800	3305180
2141	415	668	2142	12896600	3330630
2145	416	192	2146	12904200	3316150
2157	417	6972	2158	12899100	3312400
2166	418	2464	2167	12899200	3310080
2178	419	156	2179	12899600	3312620
2182	420	3998	2183	12883700	3308050
2186	421	2368	2187	12924000	3318400
2195	422	94	2196	12892400	3320300
2204	423	1288	2205	12908700	3312530
2212	424	2840	2213	12889800	3314970
2213	425	2570	2214	12891000	3317760
2220	426	336	2221	12903500	3314040
2240	427	840	2241	12903700	3313780
2252	428	1344	2253	12904100	3311680
2260	429	224	2261	12899200	3312310
2261	430	148	2262	12882700	3319660
2263	431	2370	2264	12890300	3298700
2264	432	7814	2265	12890300	3298890
2265	433	3384	2266	12890400	3299090
2268	434	6540	2269	12896400	3313520
2269	435	2696	2270	12890700	3299730
2274	436	1036	2275	12899100	3312060
2275	437	2320	2276	12896700	3309520
2277	438	1108	2278	12906900	3328500
2283	439	2868	2284	12909800	3312250
2284	440	4124	2285	12910800	3318780
2286	441	5586	2287	12906700	3305120
2289	442	3356	2290	12890100	3318270
2291	443	1272	2292	12896100	3309120
2297	444	4264	2298	12906500	3306290
2301	445	3540	2302	12903700	3329060
2303	446	2288	2304	12907300	3307540
2310	447	2144	2311	12884600	3311410
2318	448	4028	2319	12887600	3317550
2319	449	192	2320	12904400	3314520
2320	450	512	2321	12903200	3313630
2322	451	712	2323	12891400	3314770
2335	452	230	2336	12904200	3314740
2336	453	112	2337	12903700	3315320
2338	454	76	2339	12904300	3314260
2339	455	302	2340	12904000	3314990
2341	456	300	2342	12892700	3315510
2346	457	3648	2347	12889000	3308390
2353	458	4080	2354	12897000	3327280
2354	459	120	2355	12898800	3311150
2355	460	140	2356	12898800	3311550
2363	461	168	2364	12899200	3312310
2369	462	820	2370	12888100	3308920
2370	463	652	2371	12887000	3309640
2371	464	3180	2372	12886600	3308160
2372	465	1388	2373	12887800	3309060
2373	466	800	2374	12888200	3309660
2375	467	152	2376	12898600	3322960
2377	468	586	2378	12910200	3316190
2381	469	112	2382	12901200	3313530
2388	470	90	2389	12901200	3313530
2389	471	236	2390	12901200	3313530
2390	472	44	2391	12901200	3313530
2391	473	94	2392	12901200	3313530
2415	474	1288	2416	12902800	3316010
2430	475	2710	2431	12910400	3312660
2436	476	1784	2437	12911200	3307750
2438	477	250	2439	12903900	3313810
2448	478	2552	2449	12901800	3306190
2458	479	552	2459	12900900	3313170
2459	480	24	2460	12900800	3313070
2461	481	482	2462	12900800	3313280
2483	482	370	2484	12910600	3336100
2489	483	988	2490	12896700	3326020
2498	484	104	2499	12890600	3315670
2502	485	55164	2503	12886000	3311590
2516	486	510	2517	12903300	3314530
2521	487	242	2522	12892500	3314590
2524	488	1500	2525	12884700	3311630
2527	489	1388	2528	12889400	3309040
2528	490	10240	2529	12884700	3311630
2529	491	5712	2530	12882800	3307900
2530	492	876	2531	12889500	3316060
2533	493	2884	2534	12914400	3314110
2534	494	5328	2535	12884700	3311630
2536	495	3760	2537	12883200	3307120
2537	496	2960	2538	12887000	3307720
2538	497	552	2539	12891500	3305400
2540	498	2664	2541	12897000	3327380
2541	499	1962	2542	12884600	3307160
2542	500	4406	2543	12884600	3307160
2544	501	884	2545	12905500	3310180
2545	502	4206	2546	12912600	3319040
2547	503	1848	2548	12911400	3316180
2549	504	1034	2550	12884700	3308740
2556	505	1744	2557	12889400	3307080
2558	506	1806	2559	12887500	3305150
2573	507	1152	2574	12888500	3308500
2575	508	1248	2576	12892700	3315010
2579	509	1060	2580	12910300	3309630
2580	510	2884	2581	12907900	3306040
2584	511	2432	2585	12886600	3308160
2591	512	1100	2592	12900800	3310890
2605	513	2458	2606	12914300	3313300
2616	514	3108	2617	12894600	3322790
2619	515	984	2620	12889100	3309810
2625	516	344	2626	12900600	3313430
2631	517	698	2632	12914400	3314110
2633	518	6220	2634	12889400	3316230
2637	519	1386	2638	12901900	3315770
2643	520	1518	2644	12908800	3305640
2646	521	1788	2647	12894400	3314510
2659	522	246	2660	12884100	3314450
2666	523	1410	2667	12901600	3304580
2670	524	5084	2671	12924000	3318400
2671	525	2800	2672	12914300	3318500
2676	526	1406	2677	12902400	3314040
2679	527	1440	2680	12902100	3315690
2680	528	382	2681	12902600	3312090
2691	529	3982	2692	12910600	3307360
2700	530	572	2701	12890900	3315780
2701	531	604	2702	12911200	3308000
2706	532	288	2707	12891000	3317630
2709	533	1752	2710	12908700	3307410
2710	534	480	2711	12910300	3308090
2711	535	3778	2712	12882700	3318670
2717	536	1038	2718	12903900	3315850
2718	537	5284	2719	12910300	3309630
2719	538	720	2720	12910400	3308740
2720	539	4868	2721	12900800	3307660
2722	540	2868	2723	12883600	3308450
2725	541	350	2726	12899800	3313350
2748	542	274	2749	12902300	3315830
2750	543	700	2751	12902200	3315850
2751	544	168	2752	12902000	3315650
2752	545	432	2753	12902000	3315680
2755	546	1924	2756	12903800	3315480
2756	547	2904	2757	12918800	3314260
2762	548	200	2763	12904900	3312060
2764	549	76	2765	12897800	3323350
2765	550	60	2766	12901100	3315510
2771	551	48	2772	12901000	3313260
2774	552	214	2775	12918800	3314260
2775	553	30	2776	12899100	3329920
2776	554	2838	2777	12914400	3319360
2780	555	3304	2781	12886000	3317660
2781	556	1348	2782	12901800	3310230
2782	557	664	2783	12902100	3310120
2783	558	2628	2784	12902000	3310090
2785	559	1200	2786	12903000	3310370
2790	560	992	2791	12890200	3308150
2791	561	2332	2792	12890400	3308540
2792	562	1840	2793	12890200	3308210
2800	563	124	2801	12903300	3314400
2803	564	760	2804	12896600	3330630
2806	565	1000	2807	12885000	3313110
2813	566	32	2814	12900600	3314830
2825	567	1118	2826	12892400	3320300
2831	568	1648	2832	12909700	3312340
2833	569	1668	2834	12888700	3316430
2836	570	332	2837	12886700	3313380
2837	571	1088	2838	12882400	3316400
2850	572	6804	2851	12889000	3308210
2859	573	712	2860	12893000	3314310
2860	574	1264	2861	12892200	3314450
2862	575	876	2863	12892700	3314430
2863	576	910	2864	12892200	3314450
2864	577	880	2865	12892600	3314370
2865	578	512	2866	12892300	3314430
2882	579	80	2883	12891400	3315260
2888	580	4556	2889	12884700	3311630
2892	581	2320	2893	12888600	3308750
2893	582	1666	2894	12895500	3307930
2894	583	1568	2895	12895800	3307180
2895	584	1096	2896	12896300	3308540
2896	585	976	2897	12896200	3307090
2897	586	2074	2898	12889500	3316060
2903	587	1830	2904	12891100	3305000
2906	588	1208	2907	12910900	3307800
2908	589	684	2909	12910800	3308380
2919	590	6490	2920	12898000	3324470
2923	591	1656	2924	12888500	3316280
2925	592	7776	2926	12896600	3326500
2926	593	904	2927	12905100	3312730
2928	594	1032	2929	12904400	3309020
2930	595	2552	2931	12905300	3309770
2931	596	2042	2932	12883600	3307690
2939	597	1112	2940	12904400	3318640
2947	598	240	2948	12900100	3314310
2956	599	782	2957	12911400	3316180
2960	600	916	2961	12904100	3315430
2964	601	3478	2965	12881900	3309000
2965	602	4656	2966	12890000	3307970
2966	603	498	2967	12903600	3310560
2970	604	1056	2971	12905400	3335950
2974	605	1528	2975	12900700	3314180
2984	606	348	2985	12900900	3314890
2988	607	48	2989	12899700	3314940
3007	608	594	3008	12899900	3319620
3008	609	1824	3009	12914900	3313750
3014	610	220	3015	12900900	3315400
3015	611	382	3016	12902700	3312240
3021	612	32	3022	12903600	3315540
