# Supplementary material for: Optimizing spatial equity of urban park cooling services: Integrating landscape metrics with K-means and PSO algorithms in Nanchang, China
Source: PLoS One. 2026 Mar 19;21(3):e0344026. doi: 10.1371/journal.pone.0344026 (PMC13001981; doi:10.1371/journal.pone.0344026)
Supplement: S1 File — (ZIP) [file pone.0344026.s001.zip › Supplementary material/Basic GIS processing information/56 UPGS data used for analysis.xlsx]

## Sheet: Export_Output
name	Shape_Leng	Shape_Area	Buffer Range	Average temperature	Pre-Temperature	After temperature	Cooling range	Cooling amplitude	Impervious Ground	Greening	Water bodies	Temperature Gradient	Impervious Ground-PD	Greening-PD	Water bodies-PD	Impervious Ground-LPI	Greening-LPI	Water bodies-LPI	Impervious Ground-LSI	Greening-LSI	Water bodies-LSI	Impervious Ground-DIVISION	Greening-DIVISION	Water bodies-DIVISION	Impervious Ground-SPLIT	Greening-SPLIT	Water bodies-SPLIT	Impervious Ground-AI	Greening-AI	Water bodies-AI	Map-wide average temperature	Area	Perimeter	Percentage of impervious area	Percentage of green space	Percentage of water bodies
Aixi Lake Forest Wetland Park	14451.5	7.75342e+06	2500	34.3918	42.4585	43.6195	1170	1.161	110909	1206546	3473567	0.000992308	0.0244632	0.0101414	0.00578035	0.5384	17.6519	62.4654	40.3856	21.7721	5.2767	1	0.9649	0.6031	24247.4	28.5106	2.5197	90.6743	98.512	99.8195	39.965	775.342	14.4515	2.3202	25.2407	72.6664	0.0001
Bada Shanren Meihu Scenic Area	6260.23	964362	2500	40.1443	40.8097	43.7888	510	2.9791	78272	367551	149935	0.00584137	0.0986433	0.0814067	0.0329157	1.987	41.4484	9.8777	33.7496	23.0571	10.1645	0.9989	0.8069	0.9846	884.402	5.1775	64.7791	90.7606	97.1348	98.1341		96.4362	6.26023	13.1649	61.8199	25.2182	body of water
Bayi Park	2319.94	251490	2500	37.1944	44.5237	45.5685	330	1.0448	1953	49997	103383	0.00316606	0.02071	0.0139394	0.022303	0.319	28.0381	66.3933	7.4425	6.2777	2.5746	1	0.9211	0.5592	51235.6	12.6705	2.2686	88.2826	98.1323	99.614		25.149	2.31994	1.2596	32.2458	66.6774	green area
Baojia Garden Cultural Square	1046.9	61980.9	2000	45.2488	41.235	41.4235	60	0.1885	6200	30235	1674	0.00314167	0.238764	0.131564	0.0600971	6.3443	78.5811	3.4661	15.4129	8.5959	4.9808	0.9949	0.3825	0.9988	195.056	1.6194	818.785	85.4151	96.5397	92.1561		6.19809	1.0469	16.225	79.1231	4.38075	impervious surface
Poly East Bay International Riverside Park	340.705	7426.24	500	40.6828	39.8627	40.4086	150	0.5459	2167	2359	0	0.00363933	0.122616	0.122616	0	45.7629	30.9809	0	2.9916	2.7581	0	0.7903	0.8637	0	4.7678	7.3341	0	96.5637	97.1088	0		0.742624	0.340705	47.3305	51.524	0
Chaoyang Riverside Park	5568.22	723231	1500	39.3281	38.3963	40.1853	1380	1.789	118478	139131	188666	0.00129638	0.093674	0.0921497	0.00803711	18.3759	9.3323	41.8315	26.0582	26.2705	4.21	0.9655	0.9848	0.825	28.9926	65.5871	5.7146	94.2541	94.6584	99.4175		72.3231	5.56822	26.5712	31.2031	42.3124
Chaoyang New Town Citizen's Leisure and Sports Park	1092.44	73227.9	2000	42.4558	41.9552	42.1502	150	0.195	14114	22896	8102	0.0013	0.185076	0.196043	0.128868	18.2074	35.1809	9.6212	10.3168	26.2705	8.3668	0.9578	0.8677	0.9897	23.7158	7.5605	96.7041	93.7875	93.6237	93.4655		7.32279	1.09244	31.2626	50.7147	17.946
Jade Garden	809.081	13939.2	1000	39.7232	40.023	40.254	150	0.231	5012	3515	0	0.00154	0.06509	0.224199	0	53.5329	37.5353	0	4.2265	4.8477	0	0.7106	0.8585	0	3.4558	7.0657	0	96.3742	94.8194	0		1.39392	0.809081	58.3207	40.9013	0
Da Shi Yuan North District Community Cultural Square	267.635	3905.98	500	41.8313	41.8717	42.2975	330	0.4258	1892	485	0	0.0012903	0.0519751	0.0779626	0	78.2744	19.7765	0	2.8739	2.7857	0	0.3871	0.9609	0	1.6316	25.5538	0	96.5466	93.3599	0		0.390598	0.267635	78.5674	20.1402	0
Danxia Cultural and Sports Park	932.878	40331.3	1000	41.0904	40.5792	40.8776	330	0.2984	4185	20629	0	0.000904242	0.199064	0.0597193	0.0149298	4.6183	82.6391	0.0498	10.2073	5.1913	2.4615	0.995	0.3171	1	199.942	1.4643	2.85349e+06	88.6072	97.6936	71.6418		4.03313	0.932878	16.8308	82.9635	0
Fang Zhimin Square	594.79	11695	1000	39.103	38.403	38.4274	150	0.0244	3785	3305	0	0.000162667	0.319351	0.578284	0.00863111	37.6489	33.7994	0.9581	7.7707	8.9592	1.8182	0.8505	0.8817	0.9999	6.6895	8.4557	10894.8	91.1792	88.9571	91		1.1695	0.59479	52.4949	45.8377	0
Honggu Beach Administrative Plaza	1399.96	65082	2000	41.3866	41.5799	41.7692	60	0.1893	8797	29980	1286	0.003155	0.0972192	0.192895	0.124996	18.1615	69.8975	0.6018	11.0418	8.4059	10.4396	0.9667	0.511	0.9999	30.0709	2.0448	12244.1	91.4794	96.6223	78.3791		6.5082	1.39996	21.9242	74.7173	3.20502
Honggu Peach Garden	1400.62	49482.1	1000	42.1842	42.5434	43.4468	270	0.9034	4825	25168	349	0.00334593	0.234307	0.0876103	0.0468613	7.2126	81.6202	0.4136	11.2768	6.7624	5.7292	0.9938	0.3338	1	161.044	1.501	37006	88.1998	97.1273	78.9815		4.94821	1.40062	15.8161	82.4996	1.14401
Hongdu Park	1086.66	53985.6	2000	40.1475	41.2635	43.7518	420	2.4883	5163	28032	0	0.00592452	0.135748	0.0520678	0.0148765	6.3132	83.9445	0.0558	8.6413	4.784	2.8	0.9945	0.2953	1	181.518	1.4191	2.76204e+06	91.5311	98.2135	71.5789		5.39856	1.08666	15.5123	84.2223	0
Hongdu Yayuan Square	396.797	9178.43	500	42.2521	42.7436	43.7397	270	0.9961	2825	2783	0	0.00368926	0.197694	0.329489	0.021966	47.2158	23.9758	0.0549	6.2941	5.8284	1.8571	0.7768	0.9198	1	4.4813	12.4756	1.65802e+06	92.067	92.6843	53.8462		0.917843	0.396797	49.923	49.1808	0
Lakeside Park (East Nanjing Road)	2531.63	268005	2500	35.8411	39.0018	42.3493	720	3.3475	1874	18079	145414	0.00464931	0.00635407	0.00971799	0.00074754	0.9647	7.2552	87.9389	3.5676	5.0497	1.6715	0.9999	0.9936	0.2267	10694.7	156.613	1.2931	95.2077	97.613	99.8612		26.8005	2.53163	1.13417	10.9416	88.0062
Universal Park	2699.58	360081	2500	37.1796	39.7145	41.4043	360	1.6898	32242	189390	489	0.00469389	0.0587072	0.0598201	0.00695582	6.5118	82.6202	0.1224	15.8228	7.5821	4.2857	0.9941	0.3172	1	170.363	1.4646	564754	93.4832	98.8078	87.8307		36.0081	2.69958	14.5236	85.3116	0.220272
Huan Yu Wanxiang Park	5475.38	1.12137e+06	2500	39.434	41.357	42.7827	510	1.4257	16624	271035	405049	0.00279549	0.0345438	0.0372216	0.0403458	0.4715	20.3148	56.5682	18.6444	20.7774	11.9537	0.9999	0.9405	0.68	17755.1	16.8065	3.1249	89.155	97.0065	98.6446		112.137	5.47538	2.40457	39.2037	58.5881
Jiulong Lake Park	9024.46	4.37087e+06	2500	39.3249	45.1874	45.3056	60	0.1182	238815	1012747	1452314	0.00197	0.0543054	0.037325	0.00860465	2.2821	26.8671	43.41	48.6235	28.6288	4.4812	0.9992	0.9259	0.8016	1195.17	13.4949	5.0393	92.3179	97.8384	99.7726		437.087	9.02446	8.86225	37.5823	53.8943
Jiulong Lake Yuyang Park	1797.29	200088	2000	41.9965	43.3554	43.613	60	0.2576	6120	88830	28550	0.00429333	0.0967045	0.0215456	0.00150318	0.6679	46.9523	23.1199	15.6131	5.7652	1.8465	0.9998	0.7178	0.9465	5914.21	3.5441	18.708	85.1474	98.7384	99.6038		20.0088	1.79729	4.96114	72.0094	23.1439
Lipu Lake Park	3436.98	345851	2500	37.6608	40.8621	42.7234	840	1.8613	7156	63550	142744	0.00221583	0.037362	0.0173777	0.00984734	0.8408	18.1591	66.7134	13.5231	9.9766	2.8794	0.9999	0.9622	0.5549	8710.78	26.4738	2.2468	88.234	97.1867	99.6077		34.5851	3.43698	3.35608	29.8042	66.9452
Ling Kong Wetland Park	2529.31	413532	2500	40.8779	41.4305	42.4683	270	1.0378	39	234514	21099	0.0038437	0.00072568	0.00024189	0.0191096	0.0097	91.7299	6.5534	1.9444	2.2565	3.373	1	0.1586	0.9955	6.47359e+07	1.1884	222.116	87.3134	99.7956	98.7061		41.3532	2.52931	0.015297	91.9837	8.27569
Lingxiu Lake Civic Park	1924.53	228963	2000	39.4496	41.5337	41.7021	30	0.1684	29429	54063	57798	0.00561333	0.0769847	0.129912	0.0323686	10.4664	15.4547	40.525	14.5011	11.6233	3.4559	0.9867	0.9589	0.8358	75.1441	24.3589	6.0891	93.7848	96.3914	99.1936		22.8963	1.92453	20.8479	38.2989	40.9448
Lung Tam Lok Wo Park	1311.99	57315.5	2000	40.0163	40.5179	42.5632	360	2.0453	4585	29588	1107	0.00568139	0.180382	0.119087	0.0140103	4.0052	82.89	1.9789	14.1379	7.1301	2.8837	0.9974	0.3129	0.9995	389.721	1.4554	2151.36	84.6226	97.1762	95.4392		5.73155	1.31199	12.9753	83.7325	3.13275
Lo Ka Square	1239.77	91485	2000	44.0954	44.1218	44.1416	60	0.0198	6809	47717	1948	0.00033	0.223378	0.0766493	0.0854093	3.862	83.931	83.931	16.119	8.777	7.3274	0.9977	0.2956	0.9993	425.694	1.4196	1376.66	85.4344	97.188	88.4696		9.1485	1.23977	12.0721	84.6007	3.45374
Greenland Celebration Park	1395.95	125557	2000	45.3018	45.6617	45.8902	90	0.2285	48587	28939	0	0.00253889	0.18511	0.176333	0.00079789	55.8489	11.9141	0.0008	12.123	14.9145	1	0.6874	0.9721	1	3.1993	35.8297	0	96.0141	93.5295	0		12.5557	1.39595	62.7667	37.3846	0
Malanwei Wetland Park	2734.48	421146	2500	38.8047	41.1028	42.6658	1200	1.563	10642	150005	99340	0.0013025	0.0378039	0.0504051	0.0922509	1.2471	50.2216	30.4789	13.3802	12.4493	11.6309	0.9997	0.7434	0.9062	3042.67	3.8968	10.6666	90.4508	97.6693	97.3412		42.1146	2.73448	4.09865	57.7728	38.2597
Meihu Scenic Flower Expo Park	4180.77	682692	2500	40.1091	40.8077	42.0039	510	1.1962	57007	341454	22787	0.00234549	0.150999	0.0844595	0.0470035	2.5615	79.6699	1.3208	35.1382	19.1023	13.6536	0.9984	0.3652	0.9997	612.817	1.5754	2896.43	88.7257	97.5586	93.3627		68.2692	4.18077	13.5442	81.1257	5.41394
Nanchang Chaoyang Central Park	8305.51	1.09869e+06	2500	39.4104	41.3268	41.7749	480	0.4481	112547	311236	255253	0.000933542	0.0707765	0.0731448	0.0309704	5.8979	13.2651	11.319	27.2213	22.1683	7.7416	0.9958	0.9717	0.9678	237.669	35.3225	31.1005	93.8322	97.0103	98.9482		109.869	8.30551	16.6153	45.9478	37.683
Nanchang Jingkai Central Park	1287.28	84415.7	2000	40.2114	39.9279	40.8413	780	0.9134	3434	48379	259	0.00117103	0.128185	0.0249249	0.0201773	2.4023	92.678	0.2053	10	3.9286	4.2143	0.9992	0.1411	1	1247	1.1642	146619	87.669	98.9491	83.4559		8.44157	1.28728	6.59824	92.9575	0.497654
Nanchang Kite Square	1107.36	38171.8	1000	43.16	43.5832	44.0172	180	0.434	0	14798	8804	0.00241111	0	0.1703	0.11528	0	60.0451	14.7453	0	6.4839	7.9791	0	0.6394	0.971	0	2.7728	34.5367	0	96.4275	94.0853		3.81718	1.10736	0	62.8799	37.4101
Fengming Lake Park, Xinjian District, Nanchang	2331.19	107795	2000	41.2313	41.5252	41.6252	30	0.1	2124	63736	470	0.00333333	0.0270215	0.00465888	0.0419299	2.5475	96.0353	0.1724	5.4746	3.1866	7.5789	0.9993	0.0777	1	1513.84	1.0843	166489	92.2444	99.3158	75.2475		10.7795	2.33119	3.196	95.904	0.707212
Nanchang New Fourth Army Headquarters Exhibition Hall	846.388	33085.2	1000	43.5655	44.1024	44.2598	90	0.1574	913	19472	0	0.00174889	0.127269	0.0242417	0.00606042	2.1605	95.3183	0.0242	6.7564	2.4563	1.5	0.9994	0.0914	1	1681.4	1.1006	1.67549e+07	84.6967	99.1743	75		3.30852	0.846388	4.47598	95.4615	0
Nanchang Yaohu Provincial Wetland Park	6564.75	914525	2500	37.5354	37.6808	39.5573	610	1.8765	21244	444840	99039	0.00307623	0.0259263	0.0143306	0.00536029	2.0147	78.3124	7.2348	14.8518	7.2351	7.2351	0.9996	0.3867	0.9927	2234.44	1.6306	137.738	92.4797	99.2639	97.8693		91.4525	6.56475	3.76783	78.8967	17.5655
Nanchang China Nuo Park	5003.18	818013	2500	38.6678	40.8523	41.3419	270	0.4896	38858	404487	62253	0.00181333	0.0684983	0.0300903	0.00672751	3.3838	79.4628	5.724	21.1175	10.0359	6.6667	0.9986	0.3686	0.9948	703.54	1.5837	192.02	91.9417	98.881	98.2094		81.8013	5.00318	7.70497	80.2039	12.3439
Nantang Lake Civic Park	6378.98	1.56625e+06	2500	37.0543	41.3617	42.0136	240	0.65188	37870	322868	606931	0.00271617	0.0363415	0.0245896	0.0337868	0.4936	24.042	49.7247	24.0746	20.0712	7.7624	0.9999	0.938	0.7441	10677.9	16.1273	3.9075	90.6423	97.356	99.3169		156.625	6.37898	3.9218	33.4361	62.8536
People's Park	2367.74	280685	2500	38.7573	41.4262	43.4459	1080	2.0197	7002	144971	21274	0.00187009	0.0431799	0.0274781	0.0367564	0.9339	83.3857	9.2662	12.3972	5.7915	5.1482	0.9998	0.3047	0.9909	6230.01	1.4382	110.285	89.1936	99.0079	97.7481		28.0685	2.36774	4.04626	83.7747	12.2937
People's Park New	1746.35	97745.6	2000	41.9627	41.7389	43.4768	570	1.7379	13314	46903	0	0.00304895	0.242818	0.0901602	0.01127	7.8163	76.0481	0.0666	15.939	9.6806	3.8636	0.9921	0.4216	1	125.814	1.7288	1.93708e+06	89.7524	96.835	70.5607		9.77456	1.74635	22.0934	77.8313	0
Rule Lake Riverside Park	4249.31	267490	2500	39.2653	38.9151	40.2541	780	1.339	1335	158320	5114	0.00171667	0.0164877	0.00674496	0.0539597	0.3687	96.0336	1.2055	7.2366	4.7196	10.2404	1	0.0778	10.2404	57891.2	1.0843	4464.2	86.081	99.2638	89.7135		26.749	4.24931	0.809515	96.0018	3.10102
Ruzi Park	465.837	12890.4	1000	41.9384	42.3855	42.8448	420	0.4593	1812	6075	0	0.00109357	0.148565	0.0781922	0.0312769	19.9077	58.7614	0.0547	4.2202	3.397	2.4444	0.9601	0.6225	1	25.0387	2.6492	1.43472e+06	93.8711	97.5542	58.0645		1.28904	0.465837	22.8005	76.442	0
Ruziting Park	1119.56	50018.6	2000	40.5118	41.8118	43.8101	660	1.9983	1940	17585	11227	0.00302773	0.0643242	0.0341722	0.0221114	3.0835	56.738	36.303	5.4107	5.1893	2.2111	0.9985	0.6781	0.8682	645.953	3.1063	7.5878	91.9228	97.5034	99.0902		5.00186	1.11956	6.29102	57.0245	36.4068
Jiaojinta Green Space	636.706	25356.4	1000	43.482	43.67	44.31	120	0.64	3525	11772	302	0.00533333	0.241929	0.0991513	0.079321	9.4154	74.8513	1.4595	7.6579	5.7428	3.6957	0.9868	0.4397	0.9998	76.0377	1.7848	4621.89	91.0458	96.5264	87.1901		2.53564	0.636706	22.5487	75.3032	1.93184
Tian Xiang Yuan	2718.53	326773	2500	38.1795	40.5842	43.6799	600	3.0957	9259	170527	22033	0.0051595	0.0661757	0.0248159	0.0355388	0.6605	84.3375	3.4074	16.0407	6.8573	6.9577	0.9999	0.2887	0.9973	7161.66	1.4059	373.47	87.5922	98.8819	96.8158		32.6773	2.71853	4.59588	84.6443	10.9365
Wangcheng Waterfront Park	2100.74	178895	2000	40.9683	42.2943	44.1673	390	1.873	15417	48757	46316	0.00480256	0.125381	0.0889984	0.0263077	4.7572	24.7343	41.607	16.462	12.7989	3.2883	0.9959	0.9296	0.8269	246.238	14.2082	5.7765	90.1113	95.7834	99.1596		17.8895	2.10074	13.9782	44.2068	41.9936
Acacia Forest Park	1426.58	25958	1000	40.2516	39.1458	41.5569	120	2.4111	2192	7712	6076	0.0200925	0.0850176	0.0579665	0.0463732	13.0811	31.271	29.9223	3.25	3.9643	3.9497	0.9829	0.878	0.9071	58.4166	8.1999	10.7689	96.1418	97.3111	96.9927		2.5958	1.42658	13.6969	48.1889	37.9663
Xianghu Park	12064.5	6.13275e+06	2500	37.1549	41.4999	43.2178	1140	1.71789	192453	1409276	2190223	0.00150692	0.0458547	0.0258228	0.011011	0.6208	15.8487	50.2555	53.547	31.842	10.9748	0.9999	0.9605	0.7464	9321.72	25.32	3.9426	90.5641	97.9546	99.4696		613.275	12.0645	5.09003	37.2728	57.9274
Xianghu South Wetland Park	14273	1.78535e+06	2500	39.7097	39.8654	41.0568	900	1.1914	126552	556851	418985	0.00132378	0.0982027	0.0622886	0.0440509	2.6282	16.3814	17.3242	40.6228	31.9715	14.5343	0.9989	0.9475	0.9552	884.158	19.0542	22.3344	91.2058	96.7308	98.3539		178.535	14.273	11.4973	50.5902	38.065
Xiaoping Trail Exhibition Hall	1255.24	80595.6	2000	42.1529	42.1363	42.2132	30	0.0769	3244	46110	333	0.00256333	0.0858476	0.0248834	0.0497667	1.9322	92.7204	0.3023	8.4897	4.0878	4.0878	0.9992	0.1403	1	1236.34	1.1632	99728.9	89.4716	98.8644	73.3611		8.05956	1.25524	6.52861	92.7972	0.670168
Xinyi Square	1683.83	154577	2000	40.7564	41.9832	42.3344	150	0.3512	14468	77647	3371	0.00234133	0.141747	0.0847891	0.130096	3.2116	80.1186	0.7864	16.9216	10.9282	15.2162	0.9974	0.3581	0.9999	387.158	1.5578	8763.85	89.5072	97.1875	80.4679		15.4577	1.68383	15.1815	81.4762	3.53724
Xinyue Lake Park	5120.32	791009	1500	38.994	40.7876	41.1906	60	0.403	8656	323392	156206	0.00671667	0.0394988	0.021142	0.0430435	0.1939	33.182	30.8958	19.0084	10.5701	8.0437	1	0.7828	0.9045	65309.4	4.6043	10.4755	84.6192	98.6744	98.5956		79.1009	5.12032	1.77495	66.313	32.0307
Yudai River Green Space 1, Xinjian District	5393.02	190305	1500	40.381	39.9425	41.4547	420	1.5122	15422	101141	382	0.00360048	0.165892	0.0956255	0.0295858	3.8271	35.2694	0.0692	19.8544	10.263	7.88	0.9979	0.7598	1	468.101	4.1635	1.19086e+06	87.9388	97.7041	71.1409		19.0305	5.39302	13.1444	86.2041	0.325585
Leisure Park	690.623	29666.2	1000	40.5943	40.9828	43.408	450	2.4252	348	15806	2102	0.00538933	0.0406133	0.0676888	0.233526	1.5467	86.2118	3.8143	2.7917	4.9969	9.2966	0.9998	0.2568	0.9974	4127.19	1.3454	388.828	92.0664	97.4781	85.6199		2.96662	0.690623	1.90269	86.4192	11.4927
Xuhui Jingkai Park	2074.55	92196	2000	40.0998	40.206	40.9333	360	0.7273	2091	54623	0	0.00202028	0.102351	0.0250433	0.0130661	1.3806	96.0856	0.0152	11.9744	4.1244	3.5882	0.9998	0.0768	1	4140.85	1.53639e+07	1.0831	80.7236	98.9448	62.3932		9.2196	2.07455	3.67869	96.098	0
Yangming Park	590.615	19352.4	1000	41.8887	42.8997	44.0165	330	1.1168	1526	10419	0	0.00338424	0.191422	0.0827772	0	5.096	86.528	0	8.09	3.6923	0	0.9958	0.2513	0	239.371	1.3356	0	85.3573	97.9077	0		1.93524	0.590615	12.79	87.3257	0
Yuwei Zhou Park	3527.38	777931	2500	36.8352	39.4406	39.5649	60	0.1243	36818	395934	47811	0.00207167	0.0857745	0.043466	0.0592835	1.0397	81.9013	2.4149	26.2602	15.3691	19.8223	0.9997	0.3292	0.9986	3386.34	1.4908	737.186	89.5976	98.2026	93.2		77.7931	3.52738	7.67662	82.5529	9.96868
Yudai River North Branch Park	743.609	7963.24	500	43.7425	43.6544	43.9666	90	0.3122	2903	1861	0	0.00346889	0.0899627	0.179925	0.0514073	45.4569	13.5844	0.4755	2.8841	4.4818	2.4706	0.7715	0.9557	1	4.3761	22.5533	33357.6	97.1928	93.5282	78.6325		0.796324	0.743609	59.1301	37.906	0
				40.2807			396.607	1.05397				0.00320353
