# Supplementary material for: Optimizing spatial equity of urban park cooling services: Integrating landscape metrics with K-means and PSO algorithms in Nanchang, China
Source: PLoS One. 2026 Mar 19;21(3):e0344026. doi: 10.1371/journal.pone.0344026 (PMC13001981; doi:10.1371/journal.pone.0344026)
Supplement: S1 File — (ZIP) [file pone.0344026.s001.zip › Supplementary material/Basic GIS processing information/Statistical information on all UPGS in the study area.xlsx]

## Sheet: Export_Output
OBJECTID_1	OBJECTID	name	district	Shape_Leng	Shape_Area	Type of park	Buffer Range	Average temperature	highest temperature	minimum temperature	Pre-Temperature	After temperature	Cooling range	Cooling amplitude	Map-wide average temperature	Impervious surface area	Green area	Water body area	Cooling Gradient	Impervious Ground-PD	Greening-PD	Water bodies-PD	Impervious Ground-LPI	Greening-LPI	Water bodies-LPI	Impervious Ground-LSI	Greening-LSI	Water bodies-LSI	Impervious Ground-DIVISION	Greening-DIVISION	Water bodies-DIVISION	Impervious Ground-SPLIT	Greening-SPLIT	Water bodies-SPLIT	Impervious Ground-AI	Greening-AI	Water bodies-AI
78	67	Aixi Lake Forest Wetland Park	Qingshanhu District	14451.5	7.75342e+06	Comprehensive Parks	2500	34.3918	42.1425	31.7381	42.4585	43.6195	1170	1.161	39.965	110909	1206546	3473567	0.000992308	244.632	101.414	57.8035	0.5384	17.6519	62.4654	40.3856	21.7721	5.2767	1	0.9649	0.6031	24247.4	28.5106	2.5197	90.6743	98.512	99.8195
81	70	Bada Shanren Meihu Scenic Area	Qingyunpu District	6260.23	964362	Specialised parks	2500	40.1443	45.4897	36.3597	40.8097	43.7888	510	2.9791		78272	367551	149935	0.00584137	986.433	814.067	329.157	1.987	41.4484	9.8777	33.7496	23.0571	10.1645	0.9989	0.8069	0.9846	884.402	5.1775	64.7791	90.7606	97.1348	98.1341
22	11	Bayi Park	Donghu District	2319.94	251490	Comprehensive Parks	2500	37.1944	41.362	34.4677	44.5237	45.5685	330	1.0448		1953	49997	103383	0.00316606	207.1	139.394	223.03	0.319	28.0381	66.3933	7.4425	6.2777	2.5746	1	0.9211	0.5592	51235.6	12.6705	2.2686	88.2826	98.1323	99.614
80	69	Baojia Garden Cultural Square	Qingyunpu District	1046.9	61980.9	Community Parks	2000	45.2488	47.7636	42.4038	41.235	41.4235	60	0.1885		6200	30235	1674	0.00314167	2387.64	1315.64	600.971	6.3443	78.5811	3.4661	15.4129	8.5959	4.9808	0.9949	0.3825	0.9988	195.056	1.6194	818.785	85.4151	96.5397	92.1561
19	8	Poly East Bay International Riverside Park	Qing Shanhu District	340.705	7426.24	Community Parks	500	40.6828	41.3897	40.0385	39.8627	40.4086	150	0.5459		2167	2359	0	0.00363933	1226.16	1226.16		45.7629	30.9809		2.9916	2.7581		0.7903	0.8637		4.7678	7.3341		96.5637	97.1088
97	0	Chaoyang Riverside Park	West Lake District	5568.22	723231	Greenways	1500	39.3281	46.352	33.1662	38.3963	40.1853	1380	1.789		118478	139131	188666	0.00129638	936.74	921.497	80.3711	18.3759	9.3323	41.8315	26.0582	26.2705	4.21	0.9655	0.9848	0.825	28.9926	65.5871	5.7146	94.2541	94.6584	99.4175
30	19	Chaoyang New Town Citizen's Leisure and Sports Park	Xihu District	1092.44	73227.9	Specialised Parks	2000	42.4558	44.0041	40.6819	41.9552	41.1502	150	-0.805		14114	22896	8102	-0.00536667	1850.76	1960.43	1288.68	18.2074	35.1809	9.6212	10.3168	13.2078	8.3668	0.9578	0.8677	0.9897	23.7158	7.5605	96.7041	93.7875	93.6237	93.4655
17	6	Chengbi Lake Park	Nanchang County	5048.5	1.07435e+06	Playgrounds	2500	0	0	0				0		2557585	13798306	11041718	#DIV/0!
70	59	Jade Garden	Xinjian District	809.081	13939.2	Playgrounds	1000	39.7232	40.7251	39.1593				0		5012	3515	0	#DIV/0!	650.9	2241.99		53.5329	37.5353		4.2265	4.8477		0.7106	0.8585		3.4558	7.0657		96.3742	94.8194
58	47	Daishiyuan North Community Cultural Square	East Lake District	267.635	3905.98	Specialised Parks	500	41.8313	41.9383	41.7627	41.8717	38.7975	330	-3.0742		1892	485	0	-0.00931576	519.75	779.626		78.2744	19.7765		2.8739	2.7857		0.3871	0.9609		1.6316	25.5538		96.5466	93.3599
20	9	Danxia Island	Qingshanhu District	819.932	38978.4	Parks	1000	35.1292	36.4884	34.444				0		1657	18511	3855	#DIV/0!	411.375	179.976	179.976	3.1856	76.7368	9.7804	4.2981	2.5202	4.2516	0.9986	0.4111	0.9888	714.663	1.6982	89.0063	93.4417	99.1161	95.8444
16	5	Danxia Cultural and Sports Park	Qingshanhu District	932.878	40331.3	Specialised parks	1000	41.0904	42.1985	38.4924	40.5792	38.2776	330	-2.3016		4185	20629	0	-0.00697455	1990.64	597.193	149.298	4.6183	82.6391	0.0498	10.2073	5.1913	2.4615	0.995	0.3171	1	199.942	1.4643	2.85349e+06	88.6072	97.6936	71.6418
85	74	Donghu Football Culture Theme Park	Qingshanhu District	1031.07	65819.2	Specialised parks	2000	41.211	45.8458	36.6192	38.2882	35.9732		-2.315		4235	34516	1801	#DIV/0!	1783.1	777.25	838.21	2.8895	84.3178	3.0709	13.2952	6.8689	5.2294	0.9982	0.289	0.999	550.146	1.4066	999.915	84.9816	97.5028	91.956
57	46	Fang Zhimin Square	Donghu District	594.79	11695	Specialised parks	1000	39.103	39.8362	38.2833	38.403	38.4274	150	0.0244		3785	3305	0	0.000162667	3193.51	5782.84	86.3111	37.6489	33.7994	0.9581	7.7707	8.9592	1.8182	0.8505	0.8817	0.9999	6.6895	8.4557	10894.8	91.1792	88.9571	91
15	4	Fenghuangzhou Citizen Park	Honggutan District	9985.14	505857	Comprehensive parks	2500	40.2024	43.4924	34.8234				0		100079	154546	57401	#DIV/0!	1400.58	1261.91	408.09	8.9809	19.8597	1.9582	24.7081	26.542	16.1393	0.9849	0.9485	0.9979	66.0486	19.4187	469.988	94.0941	94.8809	95.0097
13	2	Fuhe Park	Xihu District	3174.82	94296.4	Greenway	1500	39.8464	42.4799	38.29				0		6282	48838	3021	#DIV/0!	1286.67	563.584	935.762	4.9266	73.1404	1.3717	12.5369	7.1103	9.2357	0.9972	0.4589	0.9997	357.239	1.8479	3496.36	88.4351	97.8175	87.9645
21	10	Ganjiang Changnan Bund Park	Nanchang County	3853.16	217707	Greenway	1500	40.0124	43.3123	37.0855				0		18167	81775	34558	#DIV/0!	1164.09	529.13	161.04	5.5572	40.5589	25.5445	13.8367	9.7387	5.3383	0.9939	0.7975	0.7975	163.518	4.9395	15.325	92.462	97.5877	98.1574
10	0	Gan River Greening Scenic Belt (Lower)	Nanchang County	14907.5	1.69441e+06	Greenway	1500	41.3198	45.1294	34.8282	37.6033	40.6554	570	3.0521		273610	695433	77360	0.00535456	1554.15	994.325	347.6	10.5443	36.3052	4.9318	47.0594	33.9972	15.6172	0.9857	0.8221	0.9975	70.0153	5.6198	392.173	93.0616	96.884	95.8514
94	0	Gan River Greening Scenic Belt (Upper)	Xihu District	4913.05	426569	Greenway	1500	37.8002	43.7551	33.1565				0		28913	95005	139643	#DIV/0!	818.822	724.974	61.0011	6.4403	31.6659	52.8924	22.6559	14.6709	3.2206	0.9955	0.8993	0.7202	224.014	9.9291	3.5745	89.9219	96.4959	99.5316
84	73	Ganjiang River Civic Park	Honggutan District	6586.06	330163	Greenway	1500	41.8284	44.4148	38.9633	40.7716	37.1264	450	-3.6452		53367	137618	12711	-0.00810044	1796.71	1675.31	776.956	13.397	63.7228	2.7585	26.3277	20.4788	12.8611	0.9808	0.5938	0.9991	52.0271	2.4618	1058.27	91.3431	95.8578	91.6508
93	0	Ganjiang Civic Park Phase 5	Honggutan District	2245.95	263933	Greenway	1500	40.5912	43.5992	36.1224	40.0757	36.9162	510	-3.1595		16939	106599	39234	-0.0061951	1093.38	649.195	664.381	3.3739	65.0201	8.7748	16.7553	12.4465	11.7089	0.9979	0.5772	0.9888	482.613	2.3654	88.9497	90.3947	97.2376	95.7251
98	0	Ganjiang Civic Park Phase 4	Honggutan District	20648.4	2.11809e+06	Greenways	1500	43.5363	48.7653	33.6225				0		157610	898165	253659	#DIV/0!	646.449	483.892	60.4864	4.0112	57.0909	18.2523	35.1645	17.2734	6.9563	0.9977	0.6653	0.9667	430.606	2.9877	29.9915	93.2115	98.648	99.0683
87	0	Gaoxin Sports Park	Qingshanhu District	600.837	16055.1	Specialised Parks	1000	43.1887	43.6834	42.4191	42.2658	40.4356	120	-1.8302		2383	7471	0	-0.0152517	1442.91	752.823	125.471	10.0251	75.4831	0.0439	5.48	3.3727	1.6667	0.9825	0.4302	1	57.2356	1.7551	4.79403e+06	92.6325	97.8174	66.6667
60	49	Honggutan Administrative Plaza	Honggu Tan District	1399.96	65082	Specialised Parks	2000	41.3866	43.2341	40.329	41.5799	41.9692	60	0.3893		8797	29980	1286	0.00648833	972.192	1928.95	1249.96	18.1615	69.8975	0.6018	11.0418	8.4059	10.4396	0.9667	0.511	0.9999	30.0709	2.0448	12244.1	91.4794	96.6223	78.3791
71	60	Honggu Peach Garden	Honggu Tan District	1400.62	49482.1	Parks	1000	43.1842	44.8773	41.7647	43.5434	42.4468	90	-1.0966		4825	25168	349	-0.0121844	2343.07	876.103	468.613	7.2126	81.6202	0.4136	11.2768	6.7624	5.7292	0.9938	0.3338	1	161.044	1.501	37006	88.1998	97.1273	78.9815
34	23	Hongdu Park	Qingyunpu District	1086.66	53985.6	Comprehensive Parks	2000	40.1475	42.8026	39.1754	41.2635	43.7518	210	2.4883		5163	28032	0	0.011849	1357.48	520.678	148.765	6.3132	83.9445	0.0558	8.6413	4.784	2.8	0.9945	0.2953	1	181.518	1.4191	2.76204e+06	91.5311	98.2135	71.5789
82	71	Hongdu Yayuan Square	Haikou District, Haikou	396.797	9178.43	Community Parks	500	42.2521	42.5868	41.9225	42.7436	43.7397	270	0.9961		2825	2783	0	0.00368926	1976.94	3294.89	219.66	47.2158	23.9758	0.0549	6.2941	5.8284	1.8571	0.7768	0.9198	1	4.4813	12.4756	1.65802e+06	92.067	92.6843	53.8462
23	12	Lakeside Park (East Nanjing Road)	Qingshanhu District	2531.63	268005	Comprehensive Parks	2500	35.8411	41.5402	33.6128	39.0018	42.3493	360	3.3475		1874	18079	145414	0.00929861	63.5407	97.1799	7.4754	0.9647	7.2552	87.9389	3.5676	5.0497	1.6715	0.9999	0.9936	0.2267	10694.7	156.613	1.2931	95.2077	97.613	99.8612
12	1	Universal Park	Xinjian District	2699.58	360081	Specialised parks	2500	37.1796	43.3896	35.1731	39.7145	41.4043	360	1.6898		32242	189390	489	0.00469389	587.072	598.201	69.5582	6.5118	82.6202	0.1224	15.8228	7.5821	4.2857	0.9941	0.3172	1	170.363	1.4646	564754	93.4832	98.8078	87.8307
72	61	Huan Yu Wanxiang Park	Qingshanhu District	5475.38	1.12137e+06	Comprehensive parks	2500	39.434	44.7721	33.8162	41.357	41.7827	510	0.4257		16624	271035	405049	0.000834706	345.438	372.216	403.458	0.4715	20.3148	56.5682	18.6444	20.7774	11.9537	0.9999	0.9405	0.68	17755.1	16.8065	3.1249	89.155	97.0065	98.6446
66	55	Jiulong Lake Park	Honggutan District	9024.46	4.37087e+06	Comprehensive parks	2500	39.3249	47.0109	33.5159	45.1874	45.3056	60	0.1182		238815	1012747	1452314	0.00197	543.054	373.25	86.0465	2.2821	26.8671	43.41	48.6235	28.6288	4.4812	0.9992	0.9259	0.8016	1195.17	13.4949	5.0393	92.3179	97.8384	99.7726
67	56	Jiulong Lake Yuyang Park	Honggutan District	1797.29	200088	Playgrounds	2000	41.9965	45.8941	37.6623	43.3554	43.613	60	0.2576		6120	88830	28550	0.00429333	967.045	215.456	15.0318	0.6679	46.9523	23.1199	15.6131	5.7652	1.8465	0.9998	0.7178	0.9465	5914.21	3.5441	18.708	85.1474	98.7384	99.6038
51	40	Lipu Lake Park	New Construction District	3436.98	345851	Comprehensive parks	2500	37.6608	41.5539	34.7369	40.8621	42.7234	840	1.8613		7156	63550	142744	0.00221583	373.62	173.776	98.4734	0.8408	18.1591	66.7134	13.5231	9.9766	2.8794	0.9999	0.9622	0.5549	8710.78	26.4738	2.2468	88.234	97.1867	99.6077
75	64	Ling Kong Wetland Park	Xinjian District	2529.31	413532	Playgrounds	2500	40.8779	45.6582	37.3567	43.4305	42.4683	180	-0.9622		39	234514	21099	-0.00534556	7.2568	2.4189	191.096	0.0097	91.7299	6.5534	1.9444	2.2565	3.373	1	0.1586	0.9955	6.47359e+07	1.1884	222.116	87.3134	99.7956	98.7061
50	39	Lingxiu Lake Civic Park	New Construction District	1924.53	228963	Comprehensive Parks	2000	39.4496	43.7299	34.0048	41.5337	41.7021	30	0.1684		29429	54063	57798	0.00561333	769.846	1299.12	323.685	10.4664	15.4547	40.525	14.5011	11.6233	3.4559	0.9867	0.9589	0.8358	75.1441	24.3589	6.0891	93.7848	96.3914	99.1936
49	38	Lung Tam Lok Wo Park	New construction area	1311.99	57315.5	Community Parks	2000	40.0163	42.1009	38.4469	40.5179	42.5632	360	2.0453		4585	29588	1107	0.00568139	1803.82	1190.87	140.103	4.0052	82.89	1.9789	14.1379	7.1301	2.8837	0.9974	0.3129	0.9995	389.721	1.4554	2151.36	84.6226	97.1762	95.4392
53	42	Lo Ka Square	Qingshanhu District	1239.77	91485	Community Parks	2000	44.0954	45.4856	41.5139	44.1218	44.1416	180	0.0198		6809	47717	1948	0.00011	2233.78	766.493	854.092	3.862	83.931	83.931	16.119	8.777	7.3274	0.9977	0.2956	0.9993	425.694	1.4196	1376.66	85.4344	97.188	88.4696
65	54	Greenland Celebration Park	Honggutan District	1395.95	125557	Playgrounds	2000	46.3018	47.3632	43.2407	45.6617	44.5902	90	-1.0715		48587	28939	0	-0.0119056	1851.1	1763.33	7.9789	55.8489	11.9141	0.0008	12.123	14.9145	1	0.6874	0.9721	1	3.1993	35.8297	0	96.0141	93.5295	0
79	68	Malanwei Wetland Park	New construction area	2734.48	421146	Specialised Parks	2500	38.8047	43.1463	35.202	41.1028	41.9658	1200	0.863		10642	150005	99340	0.000719167	378.039	504.051	922.509	1.2471	50.2216	30.4789	13.3802	12.4493	11.6309	0.9997	0.7434	0.9062	3042.67	3.8968	10.6666	90.4508	97.6693	97.3412
83	72	Meihu Scenic Flower Expo Park	Qingyunpu District	4180.77	682692	Specialised parks	2500	43.1091	45.8871	39.2585	42.8077	43.0039	510	0.1962		57007	341454	22787	0.000384706	1509.99	844.595	470.035	2.5615	79.6699	1.3208	35.1382	19.1023	13.6536	0.9984	0.3652	0.9997	612.817	1.5754	2896.43	88.7257	97.5586	93.3627
47	36	Mopan Mountain Forest Park	Xinjian District	4219.75	538660	Comprehensive parks	2500	36.3091	42.1162	34.4743	38.8193	40.1845	540	1.3652		10632	321341	366	0.00252815	202.679	169.209	76.2372	0.8754	96.4208	0.0171	13.27	3.7477	6.86	0.9999	0.0703	1	7095.27	1.0756	1.02696e+07	90.5596	99.6182	74.566
18	7	Nanchang Chaoyang Central Park	Xihu District	8305.51	1.09869e+06	Comprehensive parks	2500	39.4104	44.8396	35.1446	41.3268	41.7749	480	0.4481		112547	311236	255253	0.000933542	707.765	731.448	309.704	5.8979	13.2651	11.319	27.2213	22.1683	7.7416	0.9958	0.9717	0.9678	237.669	35.3225	31.1005	93.8322	97.0103	98.9482
46	35	Nanchang Rule of Law Culture Park	Honggutan District	1407.29	45320.5	Specialised parks	1000	41.7129	42.8766	40.9902	41.9859	38.2216	390	-3.7643		3204	22877	1841	-0.00965205	885.7	996.413	309.995	4.9046	80.5943	3.1929	8.2639	4.839	3.6727	0.9958	0.3504	0.9982	237.67	1.5394	568.213	89.725	97.9923	95.0068
99	0	Nanchang International Sports Centre	Honggutan District	3841.95	883082	Specialised parks	2500	46.1861	50.7551	42.0732	44.5221	40.1431	380	-4.379		200329	334012	10455	-0.0115237	1654.26	1545.26	398.521	21.8673	43.4936	0.2975	40.4917	34.4367	20.4	0.9495	0.7955	1	19.7973	4.8892	45356.6	93.0491	95.4409	84.9081
102	0	Nanchang Jingkai Central Park	Xinjian District	1287.28	84415.7	Comprehensive parks	2000	40.2114	41.9286	38.0672	39.9279	40.8413	780	0.9134		3434	48379	259	0.00117103	1281.85	249.249	201.773	2.4023	92.678	0.2053	10	3.9286	4.2143	0.9992	0.1411	1	1247	1.1642	146619	87.669	98.9491	83.4559
59	48	Nanchang Kite Square	Honggu Tan District	1107.36	38171.8	Parks	1000	44.16	45.4939	42.1062	43.5832	42.2172	180	-1.366		0	14798	8804	-0.00758889		1703	1152.8		60.0451	14.7453		6.4839	7.9791		0.6394	0.971		2.7728	34.5367		96.4275	94.0853
45	34	Nanchang Honggutan Changtian Lian Culture Theme Park	Honggu Tan District	6527.84	524315	Greenway	1500	40.5792	45.1318	35.797	40.6167	38.1635	150	-2.4532		78350	223261	22539	-0.0163547	1709.64	976.937	124.025	7.9414	67.825	2.645	31.6419	19.3727	9.9005	0.9914	0.54	0.9991	116.925	2.1738	1129.34	91.3679	96.9358	95.305
100	0	Nanchang Xinjian District Fengming Lake Park	Xinjian District	2331.19	107795	Playgrounds	2000	41.2313	44.0415	39.1977	41.5252	41.6252	30	0.1		2124	63736	470	0.00333333	270.215	46.5888	419.299	2.5475	96.0353	0.1724	5.4746	3.1866	7.5789	0.9993	0.0777	1	1513.84	1.0843	166489	92.2444	99.3158	75.2475
89	0	Nanchang New Fourth Army Headquarters Exhibition Hall	Xihu District	846.388	33085.2	Specialised Parks	1000	43.5655	44.8087	42.3567	44.1024	44.2598	90	0.1574		913	19472	0	0.00174889	1272.69	242.417	60.6042	2.1605	95.3183	0.0242	6.7564	2.4563	1.5	0.9994	0.0914	1	1681.4	1.1006	1.67549e+07	84.6967	99.1743	75
28	17	Nanchang Yaohu Provincial Wetland Park	Nanchang County	6564.75	914525	Comprehensive parks	2500	38.5354	43.4862	32.9622	37.6808	35.5573	210	-2.1235		21244	444840	99039	-0.0101119	259.263	143.306	53.6029	2.0147	78.3124	7.2348	14.8518	7.2351	7.2351	0.9996	0.3867	0.9927	2234.44	1.6306	137.738	92.4797	99.2639	97.8693
63	52	Nanchang China Nuo Park	Honggutan District	5003.18	818013	Specialised parks	2500	38.6678	42.4152	35.7287	40.8523	41.3419	270	0.4896		38858	404487	62253	0.00181333	684.983	300.903	67.2751	3.3838	79.4628	5.724	21.1175	10.0359	6.6667	0.9986	0.3686	0.9948	703.54	1.5837	192.02	91.9417	98.881	98.2094
44	33	Nantang Lake Civic Park	Qingshanhu District	6378.98	1.56625e+06	Comprehensive parks	2500	37.0543	44.151	32.327	41.3617	42.0136	90	0.65188		37870	322868	606931	0.00724311	363.415	245.896	337.868	0.4936	24.042	49.7247	24.0746	20.0712	7.7624	0.9999	0.938	0.7441	10677.9	16.1273	3.9075	90.6423	97.356	99.3169
73	62	Qingshan Lake Scenic Area Municipal Public Square	Qingshanhu District	807.66	38905.1	Specialised parks	1000	41.4913	42.293	39.9552	40.5895	37.475	270	-3.1145		1638	21402	900	-0.0115352	2113.95	412.477	1469.45	2.6888	88.8399	1.0724	10.5385	6.0295	10.2857	0.9991	0.2107	0.9998	1167.81	1.267	5361.32	81.1693	97.2775	74.9211
43	32	Qiushui Square	Honggutan District	1376.73	76821.1	Comprehensive parks	2000	41.9107	43.6082	40.0218	41.0907	39.4105	120	-1.6802		23640	16776	7077	-0.0140017	1627.12	2902.78	364.474	47.3608	14.9758	11.8155	12.676	14.9758	3.6449	0.7755	0.975	0.9855	4.4545	39.928	69.1193	93.9841	91.4577	97.4998
42	31	People's Park	Donghu District	2367.74	280685	Comprehensive parks	2500	38.7573	42.7737	36.5148	41.4262	43.4459	1080	2.0197		7002	144971	21274	0.00187009	431.799	274.781	367.564	0.9339	83.3857	9.2662	12.3972	5.7915	5.1482	0.9998	0.3047	0.9909	6230.01	1.4382	110.285	89.1936	99.0079	97.7481
88	0	People's Park New	Donghu District	1746.35	97745.6	Integrated parks	2000	41.9627	43.9221	38.8179	41.7389	43.4768	570	1.7379		13314	46903	0	0.00304895	2428.18	901.602	112.7	7.8163	76.0481	0.0666	15.939	9.6806	3.8636	0.9921	0.4216	1	125.814	1.7288	1.93708e+06	89.7524	96.835	70.5607
41	30	Rule Lake Riverside Park	Xinjian District	4249.31	267490	Comprehensive parks	2500	39.2653	42.8326	35.5965	38.9151	39.2541	780	0.339		1335	158320	5114	0.000434615	164.877	67.4496	539.597	0.3687	96.0336	1.2055	7.2366	4.7196	10.2404	1	0.0778	10.2404	57891.2	1.0843	4464.2	86.081	99.2638	89.7135
54	43	Ruzi Park	Qingshanhu District	465.837	12890.4	Parks	1000	41.9384	42.9057	40.7211	42.3855	42.5448	420	0.1593		1812	6075	0	0.000379286	1485.65	781.922	312.769	19.9077	58.7614	0.0547	4.2202	3.397	2.4444	0.9601	0.6225	1	25.0387	2.6492	1.43472e+06	93.8711	97.5542	58.0645
40	29	Ruziting Park	West Lake District	1119.56	50018.6	Playgrounds	2000	40.5118	42.2232	38.3087	41.8118	43.8101	660	1.9983		1940	17585	11227	0.00302773	643.242	341.722	221.114	3.0835	56.738	36.303	5.4107	5.1893	2.2111	0.9985	0.6781	0.8682	645.953	3.1063	7.5878	91.9228	97.5034	99.0902
4	0	Jiaojinta Green Space	Xihu District	636.706	25356.4	Community Parks	1000	43.482	44.2557	42.5119	43.67	44.31	120	0.64		3525	11772	302	0.00533333	2419.29	991.513	793.21	9.4154	74.8513	1.4595	7.6579	5.7428	3.6957	0.9868	0.4397	0.9998	76.0377	1.7848	4621.89	91.0458	96.5264	87.1901
64	53	Provincial Administrative Centre Square	Honggutan District	1541.22	151339	Specialised Parks	2000	43.7704	45.8511	42.5043	44.321	39.772	90	-4.549		26898	55612	11012	-0.0505444	2327.73	2096.28	1124.19	13.8084	57.5678	4.4987	25.6986	22.4417	12.7753	0.9795	0.6686	0.9969	48.7949	3.0173	327.474	88.0741	92.826	91.0831
38	27	Sports Park	Qingshanhu District	1467.72	102333	Specialised Parks	2000	44.6274	49.6626	39.813	42.3542	40.2887	120	-2.0655		11379	46544	5070	-0.0172125	1305.82	1030.91	608.726	6.8069	72.1105	5.1359	12.6471	9.082	7.8579	0.9936	0.48	0.9972	155.396	1.923	358.895	91.3248	97.0374	92.3536
25	14	Tian Xiang Yuan	Qingshanhu District	2718.53	326773	Recreational Parks	2500	38.1795	42.6196	36.3339	40.5842	43.6799	600	3.0957		9259	170527	22033	0.0051595	661.757	248.159	355.388	0.6605	84.3375	3.4074	16.0407	6.8573	6.9577	0.9999	0.2887	0.9973	7161.66	1.4059	373.47	87.5922	98.8819	96.8158
86	0	Playing Beauty Park	Xihu District	1121.34	73360.8	Community Parks	2000	45.2076	46.8081	43.0533	44.0325	39.042	660	-4.9905		5849	25668	13709	-0.00756136	1175.94	1668.19	3021.89	9.5989	55.6862	6.294	8.2667	13.4657	14.057	0.9907	0.6899	0.989	107.227	3.2248	90.9714	92.464	93.8413	91.1528
37	26	Wangcheng Waterfront Park	Xinjian District	2100.74	178895	Playgrounds	2000	40.9683	45.1284	37.206	42.2943	44.1673	390	1.873		15417	48757	46316	0.00480256	1253.81	889.984	263.077	4.7572	24.7343	41.607	16.462	12.7989	3.2883	0.9959	0.9296	0.8269	246.238	14.2082	5.7765	90.1113	95.7834	99.1596
39	28	Xihu District Sports Park	West Lake District	644.399	25207.3	Specialised Parks	1000	45.6369	47.5141	42.3384	42.9604	40.1392	120	-2.8212		141	12005	3368	-0.02351	996.135	677.372	159.382	0.1634	71.0683	21.6042	6.1613	3.0681	3.3446	1	0.4926	0.9533	140594	1.9709	21.4252	62.704	98.5051	96.7594
36	25	Xianshihu Park	East Lake District	901.303	52998.6	Recreational Parks	2000	38.9766	41.6463	36.7575	40.9852	43.4772	360	2.492		662	8817	23101	0.00692222	397.818	511.48	511.48	0.9339	26.184	68.2845	6.0758	6.3417	2.5788	0.9999	0.9314	0.5335	8869.58	14.5812	2.1437	83.8476	95.4973	99.1781
35	24	Acacia Forest Park	Donghu District	1426.58	25958	Community Parks	1000	40.2516	42.1122	38.3507	39.1458	41.5569	120	2.4111		2192	7712	6076	0.0200925	850.176	579.665	463.732	13.0811	31.271	29.9223	3.25	3.9643	3.9497	0.9829	0.878	0.9071	58.4166	8.1999	10.7689	96.1418	97.3111	96.9927
32	21	Xianghu Lake Park	Qingyunpu District	12064.5	6.13275e+06	Comprehensive Parks	2500	37.1549	46.1398	33.2392	41.4999	43.2178	1140	1.71789		192453	1409276	2190223	0.00150692	458.547	258.228	110.11	0.6208	15.8487	50.2555	53.547	31.842	10.9748	0.9999	0.9605	0.7464	9321.72	25.32	3.9426	90.5641	97.9546	99.4696
33	22	Xianghu South Wetland Park	Xihu District	14273	1.78535e+06	Specialised Parks	2500	39.7097	50.7551	33.2246	39.8654	41.0568	900	1.1914		126552	556851	418985	0.00132378	982.027	622.886	440.509	2.6282	16.3814	17.3242	40.6228	31.9715	14.5343	0.9989	0.9475	0.9552	884.158	19.0542	22.3344	91.2058	96.7308	98.3539
68	57	Xiangshan Cultural Square	Xihu District	380.519	9267.22	Community parks	500	44.6283	44.6714	44.5738	44.3857	43.4207	240	-0.965		261	5414	0	-0.00402083	2613.24	544.425		1.5679	95.5684		6.475	2.4149		0.9996	0.0867		2820.93	1.0949		71.1842	98.4695
62	51	Xiaoping Trail Exhibition Hall	Xinjian District	1255.24	80595.6	Specialised Parks	2000	42.1529	43.3583	40.0009	42.1363	42.1132	30	-0.0231		3244	46110	333	-0.00077	858.476	248.834	497.667	1.9322	92.7204	0.3023	8.4897	4.0878	4.0878	0.9992	0.1403	1	1236.34	1.1632	99728.9	89.4716	98.8644	73.3611
61	50	Xinyi Square	Xinjian District	1683.83	154577	Community Parks	2000	40.7564	42.841	38.9891	41.9832	43.3344	150	1.3512		14468	77647	3371	0.009008	1417.47	847.891	1300.96	3.2116	80.1186	0.7864	16.9216	10.9282	15.2162	0.9974	0.3581	0.9999	387.158	1.5578	8763.85	89.5072	97.1875	80.4679
69	58	Xinyue Lake Park	Xinjian District	5120.32	791009	Greenways	1500	38.994	42.6624	36.0986	40.7876	41.1906	60	0.403		8656	323392	156206	0.00671667	394.988	211.42	430.435	0.1939	33.182	30.8958	19.0084	10.5701	8.0437	1	0.7828	0.9045	65309.4	4.6043	10.4755	84.6192	98.6744	98.5956
101	0	Yudai River Green Space 1, Xinjian District	New construction area	5393.02	190305	Greenways	1500	40.381	43.4414	37.6607	39.9425	41.4547	420	1.5122		15422	101141	382	0.00360048	1658.92	956.255	295.858	3.8271	35.2694	0.0692	19.8544	10.263	7.88	0.9979	0.7598	1	468.101	4.1635	1.19086e+06	87.9388	97.7041	71.1409
90	0	Xinzhou Culture Square	East Lake District	1772.82	76841.7	Greenways	1500	36.2677	38.769	34.0096	36.9558	37.1618	120	0.206		2453	11788	33097	0.00171667	574.518	391.716	13.0572	1.6465	21.4086	70.0102	10.378	6.1232	2.4763	0.9995	0.9538	0.5099	2138.55	21.6319	2.0402	84.9183	96.243	99.3584
31	20	Leisure Park	Qingshanhu District	690.623	29666.2	Community Parks	1000	40.5943	42.0156	39.8643	40.9828	43.408	390	2.4252		348	15806	2102	0.00621846	406.133	676.888	2335.26	1.5467	86.2118	3.8143	2.7917	4.9969	9.2966	0.9998	0.2568	0.9974	4127.19	1.3454	388.828	92.0664	97.4781	85.6199
103	0	Xuhui Jingkai Park	Newly constructed area	2074.55	92196	Playgrounds	2000	40.0998	41.3713	38.9411	40.206	39.7333	120	-0.4727		2091	54623	0	-0.00393917	1023.51	250.433	130.661	1.3806	96.0856	0.0152	11.9744	4.1244	3.5882	0.9998	0.0768	1	4140.85	1.53639e+07	1.0831	80.7236	98.9448	62.3932
74	63	Yanming Island Park	Qingshanhu District	1541.15	52761.8	Playgrounds	2000	35.9379	37.482	33.8452	35.8557	36.8441	120	0.9884		979	23108	8379	0.00823667	647.261	285.557	57.1113	1.2717	70.1079	20.4116	6.775	3.5504	4.1373	0.9998	0.5085	0.9555	4775.31	2.0344	22.4532	85.0968	98.6736	97.2772
29	18	Yangming Park	Donghu District	590.615	19352.4	Community Parks	1000	41.8887	42.8539	41.2438	42.8997	44.0165	120	1.1168		1526	10419	0	0.00930667	1914.22	827.772		5.096	86.528		8.09	3.6923		0.9958	0.2513		239.371	1.3356		85.3573	97.9077
27	16	Yuwei Zhou Park	Qingshanhu District	3527.38	777931	Comprehensive Parks	2500	36.8352	42.9461	34.6024	39.4406	39.5649	60	0.1243		36818	395934	47811	0.00207167	857.745	434.66	592.835	1.0397	81.9013	2.4149	26.2602	15.3691	19.8223	0.9997	0.3292	0.9986	3386.34	1.4908	737.186	89.5976	98.2026	93.2
26	15	Yudai River North Branch Park	Donghu District	743.609	7963.24	Community Parks	500	43.7425	44.0306	43.3351	43.6544	43.9666	90	0.3122		2903	1861	0	0.00346889	899.627	1799.25	514.073	45.4569	13.5844	0.4755	2.8841	4.4818	2.4706	0.7715	0.9557	1	4.3761	22.5533	33357.6	97.1928	93.5282	78.6325
24	13	Moon Bay	Newly constructed area	4274.88	1.05727e+06	Playgrounds	2500	33.8123	38.019	31.9125	34.7254	34.8044	30	0.079		438	641235	11102	0.00263333	52.9998	9.4642	1.8928	0.0165	98.2312	1.6674	8.1132	1.8224	1.8216	1	0.0351	0.9997	2.09338e+07	1.0363	3595.3	71.3743	99.9192	99.3807
52	41	Zhangshulin Cultural Life Park	Donghu District	1655.85	83150.1	Specialised Parks	2000	46.0696	47.8047	44.0233	44.46	41.167	600	-3.293		32133	18944	0	-0.00548833	967.562	1572.29	84.6617	38.0409	30.8652	0.029	9.5274	10.7407	2.5385	0.8225	0.9042	1	5.6329	10.4397	1.05174e+07	96.2353	94.3913	71.831
56	45	Zijin Plaza	Donghu District	1203.61	66652.1	Community Parks	2000	41.922	43.2324	39.5309	41.0026	37.156	300	-3.8466		6164	34475	491	-0.012822	1863.23	1126.96	691.199	4.637	83.1768	0.1743	13.635	7.5814	8.5088	0.9956	0.3082	1	225.746	1.4454	99490.9	87.1986	97.1983	71.8606
