# Supplementary material for: Optimizing spatial equity of urban park cooling services: Integrating landscape metrics with K-means and PSO algorithms in Nanchang, China
Source: PLoS One. 2026 Mar 19;21(3):e0344026. doi: 10.1371/journal.pone.0344026 (PMC13001981; doi:10.1371/journal.pone.0344026)
Supplement: S1 File — (ZIP) [file pone.0344026.s001.zip › Supplementary material/Basic GIS processing information/Statistics on road information in the study area.xlsx]

## Sheet: ROAD
OBJECTID	osm_id	code	fclass	name	ref	oneway	maxspeed	layer	bridge	tunnel	Shape_Leng
1	40725324	5114	secondary	Southeast Beijing Avenue		F	0	0	F	F	0.0260403
2	40725330	5112	trunk	Ziyang Avenue	G353	F	0	0	F	F	0.029715
3	40727068	5113	primary	Sanqingshan Avenue		F	0	0	F	F	0.0203399
4	40742699	5112	trunk	Nanchang Bridge	G320	F	0	2	T	F	0.0226565
5	49578706	5113	primary	Fuhe North Road	G316	F	0	0	F	F	0.0027615
6	52015093	5111	motorway	Fuyin Expressway;Nanchang Round City Expressway	G70;G6001	F	0	1	T	F	0.00575947
7	52015098	5111	motorway	Fuyin Expressway;Nanchang Round City Expressway	G70;G6001	F	0	1	T	F	0.00308904
8	96001352	5131	motorway_link	Wanli Interchange		F	0	1	T	F	0.000956525
9	96001354	5111	motorway	Nanchang Round City Expressway	G6001	F	0	0	F	F	0.00840932
10	96001355	5131	motorway_link	Wanli Interchange		F	0	1	F	F	0.00417293
11	96001357	5111	motorway	Nanchang Round Town Expressway	G6001	F	0	1	T	F	0.0010358
12	96001360	5111	motorway	Fengsheng Expressway	S49	F	0	0	F	F	0.00376362
13	96001361	5111	motorway	Nanchang Bypass Expressway	G6001	F	0	0	F	F	0.0146901
14	96001362	5111	motorway	Fengsheng Expressway	S49	F	0	0	F	F	0.00544739
15	96001366	5111	motorway	Nanchang Bypass Expressway	G6001	F	0	0	F	F	0.0102954
16	96001367	5131	motorway_link	Wanli Interchange		F	0	1	F	F	0.00473593
17	96001372	5131	motorway_link	Fengsheng Expressway	S49	F	0	0	F	F	0.00354313
18	96099640	5111	motorway	West 1st Ring Road	S49	F	0	1	T	F	0.00249535
19	96099642	5111	motorway	West 1st Ring Road	S49	F	80	2	T	F	0.00202394
20	96099648	5111	motorway	West 1st Ring Road	S49	F	80	1	T	F	0.00683109
21	96099649	5111	motorway	Fengsheng Expressway	S49	F	0	1	T	F	0.000579884
22	96099650	5131	motorway_link			F	0	0	F	F	0.00328943
23	96099652	5113	primary	Fong Chi Min Avenue	S106	F	0	0	F	F	0.00656506
24	96099653	5111	motorway	West 1st Ring Road	S49	F	80	0	F	F	0.0145434
25	96099656	5113	primary	Fong Chi Min Avenue	S106	F	0	1	T	F	0.000678616
26	96099658	5111	motorway	Fengsheng Expressway	S49	F	80	0	F	F	0.0139786
27	116599963	5114	secondary	Zhongshan Road		F	0	0	F	F	0.020549
28	116599965	5113	primary	East Jiefang Road	X002	F	0	0	F	F	0.00560317
29	116599966	5113	primary	Yanjiang North Road		F	0	0	F	F	0.022361
30	116599968	5114	secondary	Xiangshan North Road		F	0	0	F	F	0.010416
31	121153810	5111	motorway	Nanchang Round City Expressway	G6001	F	0	0	F	F	0.0309377
32	121153812	5111	motorway	Fengsheng Expressway	S49	F	80	0	F	F	0.0139361
33	121153813	5111	motorway	West First Ring Road	S49	F	80	1	T	F	0.00802197
34	121153818	5111	motorway	Fengsheng Expressway	S49	F	0	1	T	F	0.000569239
35	121153820	5111	motorway	West 1st Ring Road	S49	F	0	1	T	F	0.00249722
36	121153821	5111	motorway	West 1st Ring Road	S49	F	80	2	T	F	0.00202556
37	121153822	5111	motorway	Fengsheng Expressway	S49	F	0	0	F	F	0.0195804
38	121153823	5154	path			F	0	0	F	F	0.00230231
39	121153827	5111	motorway	Feng Sheng Expressway	S49;	F	0	0	F	F	0.000470517
40	121153830	5131	motorway_link	Fengsheng Expressway	S49	F	0	0	F	F	0.00677936
41	139645932	5114	secondary	Ganjiang Central Avenue		F	0	0	F	F	0.00667367
42	139645950	5114	secondary	Fenghuangzhong Avenue		F	0	0	F	F	0.00235354
43	139645961	5114	secondary	Yangzizhou Road		F	0	0	F	F	0.0147874
44	140515665	5114	secondary			F	0	0	F	F	0.00147704
45	140515667	5112	trunk	Nanchang Bridge	G320	F	0	0	F	F	0.00350068
46	140515673	5111	motorway	Fuyin Expressway;Nanchang Bypass Expressway	G70;G6001	F	0	0	F	F	0.00291673
47	140515677	5112	trunk	Ziyang Avenue	G353	F	0	0	F	F	0.0197189
48	140515679	5113	primary	Aixi Lake Bridge		F	0	1	T	F	0.0150539
49	140515683	5113	primary	Aixi Lake Bridge		F	0	1	T	F	0.0150536
50	140515686	5114	secondary	West Zhongshan Road		F	0	1	T	F	0.00111069
51	140515688	5112	trunk	Changwan Highway	G353	F	0	1	T	F	0.00520347
52	140515689	5114	secondary	Chaoyangzhou Middle Road		B	0	1	T	F	0.00155162
53	140515690	5112	trunk	Hongcheng Road	G320	F	0	2	T	F	0.00107674
54	140515697	5112	trunk	Changwan Highway	G353	F	0	0	F	F	0.00418852
55	140515698	5111	motorway	Fuyin Expressway;Nanchang Round City Expressway	G70;G6001	F	0	1	T	F	0.0177998
56	140515701	5114	secondary	Yaohu East Avenue		F	0	0	F	F	0.0118582
57	140515704	5113	primary	Gaoxin Avenue		F	0	0	F	F	0.0522699
58	140515705	5113	primary	Beijing East Road		F	0	0	F	F	0.00534299
59	140515706	5114	secondary	Fusheng South Road	X018	F	0	0	F	F	0.0123991
60	140515707	5114	secondary			F	0	0	F	F	0.00112763
61	140515713	5111	motorway	Fuyin Expressway;Nanchang Round City Expressway	G70;G6001	F	0	0	F	F	0.0113381
62	140535465	5111	motorway	Fuyin Expressway	G70	F	0	0	F	F	0.00617004
63	140535467	5131	motorway_link			F	0	0	F	F	0.00681594
64	140535469	5131	motorway_link	Fuyin Changbei Airport Link	ZGA1	F	0	0	F	F	0.00908839
65	140535471	5131	motorway_link			F	0	0	F	F	0.00716589
66	140535472	5111	motorway	Fuyin Expressway;Nanchang Bypass Expressway	G70;G6001	F	0	0	F	F	0.0137128
67	140535475	5111	motorway	Fuyin Expressway;Nanchang Bypass Expressway	G70;G6001	F	0	1	T	F	0.00575772
68	140535480	5111	motorway	Fuyin Expressway;Nanchang Round City Expressway	G70;G6001	F	0	1	T	F	0.00176544
69	140535483	5111	motorway	Fuyin Expressway;Nanchang Round City Expressway	G70;G6001	F	0	1	T	F	0.00174974
70	140535485	5131	motorway_link			F	0	1	T	F	0.00267408
71	140535487	5131	motorway_link			F	0	1	T	F	0.0026811
72	140535488	5131	motorway_link			F	0	0	F	F	0.00195757
73	140535492	5111	motorway	Fuyin Expressway; Nanchang Round City Expressway	G70;G6001	F	0	0	F	F	0.0194299
74	140535495	5111	motorway	Fuyin Expressway; Nanchang Round City Expressway	G70;G6001	F	0	0	F	F	0.00939159
75	140535499	5111	motorway	Fuyin Expressway; Nanchang Round City Expressway	G70;G6001	F	0	1	T	F	0.0178017
76	140535512	5111	motorway	Fuyin Expressway; Nanchang Round City Expressway	G70;G6001	F	0	1	T	F	0.00307626
77	140535516	5111	motorway	Fuyin Expressway; Nanchang Round City Expressway	G70;G6001	F	0	0	F	F	0.00873238
78	140535517	5111	motorway	Fuyin Expressway;Nanchang Round City Expressway	G70;G6001	F	0	0	F	F	0.00605754
79	140535525	5131	motorway_link	Fuyin Changbei Airport Link	ZGA1	F	0	0	F	F	0.00847986
80	140535531	5131	motorway_link			F	0	0	F	F	0.00499213
81	140535532	5131	motorway_link			F	0	0	F	F	0.00301821
82	140543172	5112	trunk		G316	B	0	1	T	F	0.000836021
83	140543174	5112	trunk		G316	B	0	0	F	F	0.00726009
84	140543183	5122	residential			B	0	0	F	F	0.00115707
85	140543185	5111	motorway	Fuyin Expressway	G70	F	0	1	T	F	0.00670995
86	140543188	5111	motorway	Fengsheng Expressway	S49	F	0	0	F	F	0.00825989
87	140543193	5111	motorway	Fengsheng Expressway	S49	F	0	1	T	F	0.000659255
88	140543198	5111	motorway	Fengsheng Expressway	S49	F	0	1	T	F	0.000819074
89	140543201	5111	motorway	Fengsheng Expressway	S49	F	0	1	T	F	0.000184124
90	140543203	5111	motorway	Fengsheng Expressway	S49	F	0	1	T	F	0.000179355
91	140543206	5111	motorway	Feng Sheng Expressway	S49	F	0	0	F	F	0.00763569
92	140543211	5111	motorway	Feng Sheng Expressway	S49	F	0	0	F	F	0.00524454
93	140543212	5131	motorway_link			F	0	0	F	F	0.00541425
94	140543215	5131	motorway_link			F	0	0	F	F	0.00408804
95	140543216	5131	motorway_link			F	0	0	F	F	0.00552526
96	140543219	5131	motorway_link			F	0	0	F	F	0.00446477
97	143942061	5122	residential	Xingye 2nd Road		B	0	0	F	F	0.0158259
98	143942065	5141	service			B	0	0	F	F	0.00261955
99	143942066	5112	trunk	Changzheng West Road	G320	F	0	0	F	F	0.018041
100	143955112	5112	trunk	Wugongshan Avenue	G320	F	0	0	F	F	0.0485145
101	143955125	5111	motorway	Fengsheng Expressway	S49	F	0	0	F	F	0.00484822
102	143962463	5111	motorway	Fengsheng Expressway	S49;枫生南大道	F	0	0	F	F	0.000386208
103	143962471	5111	motorway	Fengsheng Expressway	S49;枫生南大道	F	0	1	T	F	0.000583583
104	143962483	5111	motorway	Fengsheng Expressway	S49;枫生南大道	F	0	1	T	F	0.000590031
105	156648527	5131	motorway_link	Long mound		F	0	0	F	F	0.00290086
106	156648528	5131	motorway_link	Long mound		F	0	0	F	F	0.00294854
107	156648529	5131	motorway_link	Long mound		F	0	0	F	F	0.00317582
108	156648531	5112	trunk	Nanshi Friendship Road	G320	F	0	0	F	F	0.00710256
109	156648532	5111	motorway	West First Ring Road	S49	F	0	1	T	F	0.000946886
110	156648533	5112	trunk	Nanshi Yauji Road	G320	F	0	1	T	F	0.000498137
111	156648534	5112	trunk	Nanshi Friendship Road	G320	F	0	1	T	F	0.000493143
112	156648535	5111	motorway	West 1st Ring Road	S49	F	0	1	T	F	0.000885221
113	156648537	5111	motorway	West 1st Ring Road	S49	F	0	0	F	F	0.00656206
114	156648539	5112	trunk	Nanchang Bridge	G320	F	0	2	T	F	0.0226344
115	156648540	5112	trunk	Nanshi Friendship Road	G320	F	0	0	F	F	0.00633772
116	156648541	5112	trunk	Nanchang Bridge	G320	F	0	0	F	F	0.00276843
117	156648542	5133	primary_link	Fenghe Interchange Bridge		F	0	0	F	F	0.000327257
118	156648543	5133	primary_link	Fenghe Interchange		F	0	0	F	F	0.000251681
119	156648544	5131	motorway_link	Changzhi Interchange		F	0	0	F	F	0.00767879
120	156648545	5131	motorway_link	长堎互通		F	0	0	F	F	0.00529295
121	156648546	5131	motorway_link	长堎互通		F	0	0	F	F	0.0048358
122	156648547	5131	motorway_link	长堎互通		F	0	0	F	F	0.00469568
123	156648548	5111	motorway	西一环路	S49	F	0	0	F	F	0.00316234
124	156648549	5131	motorway_link	长堎互通		F	0	0	F	F	0.00253261
125	157713339	5111	motorway	南昌绕城高速	G6001	F	0	1	T	F	0.00111201
126	157713340	5131	motorway_link	湾里互通		F	0	1	F	F	0.00215571
127	157713341	5113	primary	洪都北大道		F	0	0	F	F	0.000521688
128	157713342	5131	motorway_link	湾里互通		F	0	1	F	F	0.00329702
129	157713343	5112	trunk	北一环路		F	0	1	T	F	0.0055256
130	157713344	5111	motorway	南昌绕城高速	G6001	F	0	1	T	F	0.00114242
131	157713347	5131	motorway_link	湾里互通		F	0	1	T	F	0.000851217
132	157713352	5112	trunk	北一环路		F	0	1	T	F	0.00556158
133	157713353	5111	motorway	南昌绕城高速	G6001	F	0	1	T	F	0.00099823
134	157713354	5112	trunk	北一环路	G353	F	0	1	T	F	0.0207468
135	157713355	5131	motorway_link	湾里互通		F	0	1	F	F	0.00202288
136	157713357	5113	primary	玉屏东大街		F	0	0	F	F	0.0116122
137	157713358	5112	trunk	北一环路	G353;北一环	F	0	1	F	F	0.0079539
138	157713359	5131	motorway_link	湾里互通		F	0	1	T	F	0.000914284
139	157713360	5115	tertiary	翠岩路		B	0	0	F	F	0.0030377
140	157713361	5113	primary	湾里大道（红湾公路）		F	0	0	F	F	0.0268824
141	157713363	5131	motorway_link	湾里互通		F	0	1	F	F	0.00378059
142	157713365	5112	trunk	北一环路	G353;北一环	F	0	1	F	F	0.00813299
143	157713367	5131	motorway_link			F	0	0	F	F	0.00343123
144	157713369	5113	primary	玉屏东大街辅路		F	0	0	F	F	0.00468429
145	157713373	5111	motorway	南昌绕城高速	G6001	F	0	0	F	F	0.0189585
146	157713379	5111	motorway	南昌绕城高速	G6001	F	0	0	F	F	0.0103208
147	157713380	5111	motorway	南昌绕城高速	G6001	F	0	0	F	F	0.00510285
148	157713384	5112	trunk	北一环路	G353	F	0	1	T	F	0.0214906
149	158228453	5131	motorway_link			F	0	1	T	F	0.00166072
150	158228455	5131	motorway_link			F	0	0	F	F	0.00310232
151	158228457	5115	tertiary	广兰大道辅道		F	0	0	F	F	0.0117614
152	158228459	5131	motorway_link			F	0	1	T	F	0.00276169
153	158228460	5131	motorway_link			F	0	1	T	F	0.00219729
154	158228461	5112	trunk	南昌大道	南二环	F	0	0	F	F	0.0031975
155	159522447	5131	motorway_link			F	0	1	T	F	0.00533202
156	159522450	5131	motorway_link			F	0	1	T	F	0.00538585
157	159522451	5113	primary	洪都中大道		F	0	0	F	F	0.00363963
158	159522455	5112	trunk	洪都大道快速路		F	80	1	T	F	0.00450078
159	159522456	5112	trunk	南昌大道	南二环	F	0	1	T	F	0.00366476
160	159522460	5112	trunk	南昌大道	南二环	F	0	0	F	F	0.00628797
161	159522462	5131	motorway_link			F	0	1	F	F	0.00040954
162	159522464	5112	trunk	南昌大道	南二环	F	0	1	T	F	0.00363332
163	159522467	5113	primary	高新大道		F	0	0	F	F	0.030467
164	159522468	5113	primary	高新南大道		F	0	0	F	F	0.0295631
165	159522472	5132	trunk_link			F	0	1	T	F	0.00213881
166	159522476	5112	trunk	南昌大道	南二环	F	0	1	T	F	0.0196571
167	159522479	5112	trunk	南昌大道	南二环	F	0	1	T	F	0.0196923
168	159522482	5132	trunk_link			F	0	0	F	F	0.000779068
169	159522488	5131	motorway_link			F	0	0	F	F	0.00212355
170	159522490	5132	trunk_link			F	0	1	T	F	0.00277193
171	159522495	5131	motorway_link			F	0	0	F	F	0.0019165
172	159522496	5132	trunk_link			F	0	0	F	F	0.000822922
173	159522502	5131	motorway_link			F	0	0	F	F	0.00242204
174	159522507	5132	trunk_link			F	0	1	T	F	0.00256133
175	159522512	5132	trunk_link			F	0	0	F	F	0.00086671
176	159522515	5112	trunk	南昌大道	南二环	F	0	0	F	F	0.00313503
177	159522516	5112	trunk	生米大桥	南二环	F	0	1	T	F	0.00254377
178	159522520	5113	primary	北京东路		F	0	0	F	F	0.0307519
179	159522524	5113	primary	北京东路		F	0	0	F	F	0.0307484
180	159522525	5132	trunk_link			F	0	1	T	F	0.0014014
181	159522527	5112	trunk	南昌大道	南二环	F	0	1	T	F	0.00551937
182	159522530	5131	motorway_link			F	0	0	F	F	0.00348141
183	159522532	5132	trunk_link			F	0	1	T	F	0.00154001
184	159522538	5112	trunk	南昌大道	南二环	F	0	1	T	F	0.0117042
185	159522540	5131	motorway_link			F	0	0	F	F	0.00534164
186	159522541	5112	trunk	南昌大道	南二环	F	0	1	T	F	0.0119091
187	170808830	5115	tertiary	二七南路		F	0	0	F	F	0.00132889
188	170808834	5113	primary	广场南路		F	0	0	F	F	0.00164993
189	170808839	5115	tertiary	天佑路		B	0	0	F	F	0.00875129
190	170808845	5114	secondary	洛阳路		F	0	0	F	F	0.00141753
191	170808848	5122	residential	二七西街		B	0	0	F	F	0.0041457
192	170950108	5115	tertiary	胜利路		B	0	0	F	F	0.0043213
193	170998925	5122	residential	半步街		F	0	0	F	F	0.00367407
194	170998926	5122	residential	大士院街		F	0	0	F	F	0.00379939
195	170998927	5122	residential	豫章后街(蛤蟆街)		F	0	0	F	F	0.00341466
196	172272001	5115	tertiary	子固路		F	0	0	F	F	0.00804194
197	172272002	5141	service	邮政路		F	0	0	F	F	0.00248274
198	172272005	5114	secondary	南京东路		F	0	0	F	F	0.0183994
199	172272013	5114	secondary	民德路		F	0	0	F	F	0.00901681
200	172272016	5122	residential	后墙路		T	0	0	F	F	0.00235493
201	172272019	5115	tertiary	环湖路		B	0	0	F	F	0.00796056
202	172272020	5115	tertiary	福州路		B	0	0	F	F	0.0126248
203	172273074	5122	residential	李家路		F	0	0	F	F	0.00235705
204	172286073	5141	service			F	0	0	F	F	0.00121105
205	172286082	5113	primary	中山东路		F	0	0	F	F	0.00211153
206	172477575	5113	primary	阳明东路		F	0	0	F	F	0.00161742
207	172477576	5115	tertiary	船山路		B	0	0	F	F	0.0104638
208	172477577	5113	primary	国威路		F	0	0	F	F	0.00420575
209	172656405	5115	tertiary	百花洲路		F	0	0	F	F	0.00443456
210	172656408	5141	service	章江路		B	0	0	F	F	0.00390551
211	172656410	5141	service	南湖路		B	0	0	F	F	0.00463988
212	172659225	5122	residential	金塔东街		B	0	0	F	F	0.00360442
213	172659226	5122	residential	翠花街		B	0	0	F	F	0.00252109
214	172659227	5141	service	珠宝街		B	0	0	F	F	0.00183571
215	172659229	5141	service	棉花街		F	0	0	F	F	0.00333969
216	172659231	5141	service	耶稣堂路		B	0	0	F	F	0.00253985
217	172659232	5141	service	松柏路		B	0	0	F	F	0.00535432
218	172659233	5141	service	带子街		B	0	0	F	F	0.00176108
219	172659235	5141	service	罗家塘路		B	0	0	F	F	0.00268373
220	172659236	5115	tertiary	绳金塔街		F	0	0	F	F	0.00258364
221	172794421	5121	unclassified	曦园路		B	0	0	F	F	0.00542605
222	172794424	5121	unclassified			B	0	0	F	F	0.00192988
223	172794426	5121	unclassified			B	0	0	F	F	0.000455497
224	172893408	5141	service	东万宜巷		F	0	0	F	F	0.00369154
225	172893409	5122	residential	火神庙巷		T	0	0	F	F	0.00357813
226	172894515	5122	residential			B	0	0	F	F	0.000843592
227	172894519	5122	residential			B	0	0	F	F	0.000875841
228	172894521	5122	residential			B	0	0	F	F	0.0028028
229	172894522	5122	residential			B	0	0	F	F	0.00163278
230	172894523	5122	residential			F	0	0	F	F	0.00207715
231	172894524	5123	living_street			B	0	0	F	F	0.000198404
232	172894525	5122	residential			B	0	0	F	F	0.00106446
233	172894526	5122	residential			B	0	0	F	F	0.00301122
234	172894531	5123	living_street			B	0	0	F	F	0.00180229
235	172894532	5123	living_street			B	0	0	F	F	0.000307785
236	173880878	5115	tertiary	豫章路		B	0	0	F	F	0.000119172
237	173880879	5141	service			B	0	0	F	F	0.00215947
238	173880880	5114	secondary	系马桩街		B	0	0	F	F	0.0109185
239	173880881	5141	service	电政路		F	0	0	F	F	0.00240383
240	173880882	5115	tertiary	渊明北路		F	0	0	F	F	0.00319593
241	173880883	5141	service	裘家厂支路		F	0	0	F	F	0.00171074
242	174247150	5113	primary	抚河北路	G316	F	0	0	F	F	0.0114987
243	174247152	5132	trunk_link	滕王阁隧道		F	0	0	F	F	0.00208526
244	174290424	5123	living_street			B	0	0	F	F	0.00105342
245	174290430	5122	residential			B	0	0	F	F	0.00885047
246	174482027	5114	secondary	国威路		F	0	0	F	F	0.00755383
247	174482578	5141	service	赐福路		F	0	0	F	F	0.00167344
248	174785331	5114	secondary	双港东大街	X013	F	0	0	F	F	0.0131356
249	174785333	5114	secondary	双港东大街	X013	F	0	0	F	F	0.0131267
250	174785335	5114	secondary	双港东大街	X013	B	0	1	T	F	0.00115353
251	174785338	5114	secondary	双港东大街	X013	F	0	0	F	F	0.0160335
252	174785339	5114	secondary	双港东大街	X013	F	0	0	F	F	0.0158733
253	174867447	5114	secondary	孺子路		F	0	0	F	F	0.0108532
254	174868270	5114	secondary	南京西路		F	0	0	F	F	0.0118664
255	174868272	5112	trunk	八一大道	G105	F	0	0	F	F	0.000385592
256	174868273	5112	trunk	八一大道	G105;G316	F	0	0	F	F	0.00934058
257	174868274	5112	trunk	八一大道	G105;G316	F	0	0	F	F	0.00934097
258	174868276	5113	primary	八一大道		F	0	0	F	F	0.00210269
259	174901022	5114	secondary	福山立交桥		F	0	1	T	F	0.00364904
260	174901023	5115	tertiary	站前路		F	0	1	T	F	0.00273413
261	174901024	5112	trunk	福山立交	G105;G316	F	0	2	T	F	0.00464546
262	174901025	5115	tertiary	广场南路		F	0	1	T	F	0.000400439
263	174901026	5115	tertiary	站前路		F	0	1	T	F	0.0026682
264	174901027	5115	tertiary	站前路		F	0	0	F	F	0.00413652
265	174901028	5114	secondary			F	0	0	F	F	0.000306009
266	174901029	5115	tertiary	广场南路		F	0	1	T	F	0.00060184
267	174901031	5112	trunk	八一大道	G105;G316	F	0	0	F	F	0.000376233
268	174901032	5114	secondary	八一大道		F	0	1	T	F	0.00186547
269	174901033	5112	trunk	八一大道	G105;G316	F	0	0	F	F	0.000354287
270	174901035	5114	secondary			F	0	0	F	F	0.000250911
271	174901036	5114	secondary	福山立交桥		F	0	1	T	F	0.00196885
272	174901261	5121	unclassified	天佑路		B	0	0	F	F	0.00255687
273	174901262	5121	unclassified			B	0	0	F	F	0.00494081
274	175006459	5132	trunk_link	八一大桥		F	0	0	F	F	0.000342177
275	175006470	5132	trunk_link	八一大桥东立交		F	0	0	F	F	0.000960819
276	175006479	5132	trunk_link	八一大桥东立交		F	0	1	T	F	0.00200305
277	175006807	5115	tertiary	阳明路		F	0	0	F	F	0.0025198
278	175006808	5115	tertiary	阳明路		F	0	0	F	F	0.00406092
279	175006810	5114	secondary	苏圃路		F	0	0	F	F	0.00696607
280	175050833	5132	trunk_link	八一大桥东立交		F	0	1	T	F	0.00264989
281	175177539	5114	secondary	叠山路		F	0	0	F	F	0.0187475
282	175177616	5132	trunk_link	八一大桥东立交		F	0	1	T	F	0.00108792
283	175177617	5132	trunk_link	八一大桥东立交		F	0	1	T	F	0.00152054
284	175177762	5113	primary	北京西路		F	0	0	F	F	0.0105164
285	175858791	5114	secondary	青山南路		F	0	0	F	F	0.00490338
286	175858792	5114	secondary	青山南路		F	0	0	F	F	0.00174426
287	176195985	5115	tertiary	二七北路		F	0	0	F	F	0.010584
288	185464617	5114	secondary	站前西路		F	0	0	F	F	0.0124797
289	203532567	5112	trunk		G316	B	0	0	F	F	0.0317895
290	206477921	5114	secondary	洛阳路隧道		F	0	-2	F	T	0.00469767
291	206477922	5114	secondary	洛阳路		F	0	0	F	F	0.0033886
292	206477923	5114	secondary	洛阳路		F	0	0	F	F	0.00260789
293	206692202	5115	tertiary	建设路		F	0	0	F	F	0.0104006
294	206692203	5113	primary	福山立交		F	0	0	F	F	0.00140038
295	206692206	5113	primary	井冈山大道		F	0	0	F	F	0.00308109
296	206695789	5115	tertiary	金融大街		F	0	0	F	F	0.0319351
297	206695790	5115	tertiary	绿茵路		F	0	0	F	F	0.0199015
298	206695791	5115	tertiary	雅苑路		B	0	0	F	F	0.0110825
299	206695792	5115	tertiary	丽景路		F	0	0	F	F	0.0229635
300	206695796	5115	tertiary	翠林路		B	0	0	F	F	0.00838355
301	206695797	5122	residential	沁园路		B	0	0	F	F	0.00727152
302	206695798	5115	tertiary	沙井路		B	0	0	F	F	0.0257432
303	206695799	5115	tertiary	芳华路		F	0	0	F	F	0.0107268
304	206695801	5114	secondary	黄河路		F	0	0	F	F	0.0154866
305	206695802	5114	secondary	会展路		F	0	0	F	F	0.0205773
306	206695803	5113	primary	怡园路		F	0	0	F	F	0.0132778
307	206695804	5115	tertiary	世贸路		F	0	0	F	F	0.0206341
308	206695805	5115	tertiary	翠苑路		F	0	0	F	F	0.0258994
309	206695806	5115	tertiary	春晖路		F	0	0	F	F	0.0182242
310	208471961	5122	residential			B	0	0	F	F	0.00693205
311	213042497	5114	secondary	青山湖大道	X006	F	0	0	F	F	0.0545133
312	213044749	5114	secondary	城南大道	X006	F	0	0	F	F	0.0146458
313	213049679	5121	unclassified	江大南路		F	0	0	F	F	0.00754052
314	213062425	5132	trunk_link	英雄大桥东立交		F	0	1	T	F	0.000364278
315	213062427	5132	trunk_link			F	0	1	T	F	0.00219134
316	213062428	5112	trunk			F	0	1	T	F	0.00311154
317	213062429	5112	trunk	北一环路	G353	F	0	1	T	F	0.0210465
318	213062431	5112	trunk	北一环路	G353	F	0	1	T	F	0.00539987
319	213062432	5114	secondary	赣桥北路		B	0	0	F	F	0.00455348
320	213067329	5113	primary	沿江北大道		F	0	0	F	F	0.0290011
321	213067330	5112	trunk			F	0	1	T	F	0.00302247
322	213067332	5112	trunk			F	0	1	T	F	0.00212831
323	213070873	5122	residential			F	0	0	F	F	0.00271987
324	213070874	5114	secondary			F	0	-1	F	T	0.000492229
325	213070876	5113	primary	沿江北大道		F	0	0	F	F	0.00655726
326	213070878	5122	residential			F	0	0	F	F	0.00185891
327	213070880	5114	secondary			F	0	0	F	F	0.00159642
328	213080604	5114	secondary	扬子洲路		F	0	0	F	F	0.00208186
329	213082175	5114	secondary	扬子洲路		F	0	0	F	F	0.00217058
330	213082478	5114	secondary	赣江大桥	赣江大桥(南桥)	F	0	1	T	F	0.00682249
331	213082479	5114	secondary	赣江大桥	赣江大桥(南桥)	F	0	1	T	F	0.00676229
332	213083463	5114	secondary	赣桥南路		F	0	0	F	F	0.00770077
333	213086322	5114	secondary	青山路立交桥		F	0	1	T	F	0.00722642
334	213086323	5114	secondary	青山北路		F	0	0	F	F	0.0188731
335	213088383	5114	secondary	青山路立交桥		F	0	1	T	F	0.00723388
336	213088384	5114	secondary	青山南路		F	0	0	F	F	0.0117377
337	213088385	5121	unclassified	青山南路		B	0	0	F	F	0.00748711
338	213090470	5114	secondary	青山北路		F	0	0	F	F	0.0182708
339	213092383	5115	tertiary	阳明东路		F	0	0	F	F	0.0048293
340	213092384	5113	primary	阳明东路		F	0	0	F	F	0.00114367
341	213092385	5113	primary	阳明东路		F	0	0	F	F	0.0122901
342	213092489	5122	residential	贤士二路		B	0	0	F	F	0.00106793
343	213093169	5115	tertiary	阳明东路		F	0	0	F	F	0.00496973
344	213093171	5152	cycleway			B	0	-1	F	F	0.00159218
345	213093172	5115	tertiary	阳明东路		F	0	0	F	F	0.000213098
346	213093917	5113	primary	阳明路隧道		F	40	-1	F	T	0.00337845
347	213093918	5113	primary	阳明路隧道		F	40	-1	F	T	0.00338224
348	213096039	5113	primary	阳明东路		F	40	-1	F	F	0.0024434
349	213096040	5152	cycleway			F	0	-1	F	F	0.00156933
350	213096041	5122	residential			B	0	0	F	F	0.00328235
351	213096042	5122	residential			B	0	0	T	F	0.000421235
352	213096043	5152	cycleway			B	0	0	F	F	0.000277308
353	213096044	5113	primary	阳明东路		F	0	0	F	F	0.00401735
354	213096045	5122	residential			B	0	0	F	F	0.00333264
355	213096046	5121	unclassified			F	0	0	F	F	0.000367443
356	213096047	5113	primary	阳明东路		F	40	-1	F	F	0.00238517
357	213096048	5113	primary	阳明东路		F	0	0	F	F	0.00394478
358	213097551	5113	primary	青山湖隧道		F	40	-1	F	T	0.00491717
359	213097552	5113	primary	阳明东路		F	0	0	F	F	0.00118484
360	213097553	5113	primary	青山湖隧道		F	40	-1	F	T	0.00491353
361	213098386	5133	primary_link			F	0	-1	F	T	0.00249309
362	213098387	5133	primary_link			F	0	-1	F	T	0.0025192
363	213125033	5155	steps			B	0	3	T	F	0.000382813
364	213127257	5153	footway			B	0	0	F	F	0.000599461
365	213127258	5153	footway			B	0	0	F	F	0.000521116
366	213127259	5141	service			B	0	0	F	F	0.000981197
367	213127260	5141	service			B	0	0	F	F	0.00141003
368	213127261	5141	service			B	0	0	F	F	0.00151648
369	213127262	5153	footway			B	0	0	F	F	0.000182737
370	213127263	5153	footway			B	0	0	F	F	0.000345831
371	213127736	5122	residential	上坊路		B	0	0	F	F	0.00824238
372	213128919	5122	residential	青新路		B	0	0	F	F	0.0034108
373	213128920	5122	residential			B	0	0	F	F	0.002065
374	213128921	5122	residential			B	0	0	F	F	0.00572454
375	213128922	5122	residential			B	0	0	F	F	0.0014943
376	213128923	5122	residential			B	0	0	F	F	0.00165755
377	213129117	5122	residential			B	0	0	F	F	0.00179943
378	213129228	5141	service			B	0	0	F	F	0.00040314
379	213129229	5141	service			B	0	0	F	F	0.000364799
380	213129230	5154	path			B	0	0	F	F	0.000467424
381	213129231	5154	path			B	0	0	F	F	0.000437736
382	213129232	5141	service			B	0	0	F	F	0.000367889
383	213129524	5141	service			B	0	0	F	F	0.000642965
384	213129526	5141	service			B	0	0	F	F	0.00129983
385	213129527	5141	service			B	0	0	F	F	0.000638339
386	213129529	5141	service			B	0	0	F	F	0.00104931
387	213129532	5141	service			B	0	0	F	F	0.000644754
388	213129533	5141	service			B	0	0	F	F	0.000901445
389	213129534	5141	service			B	0	0	F	F	0.000410157
390	213129662	5124	pedestrian			B	0	0	F	F	0.00158185
391	213129773	5141	service			B	0	0	F	F	0.000372523
392	213130351	5141	service			B	0	0	F	F	0.0022424
393	213130352	5141	service			B	0	0	F	F	0.00221569
394	213130355	5141	service			B	0	0	F	F	0.000736303
395	213130356	5141	service			B	0	0	F	F	0.00154218
396	213130553	5141	service			B	0	0	F	F	0.000716434
397	213130554	5141	service			B	0	0	F	F	0.000788834
398	213131113	5141	service			B	0	0	F	F	0.000755199
399	213131114	5141	service			B	0	0	F	F	0.00114346
400	213131115	5141	service			B	0	0	F	F	0.000654439
401	213131116	5141	service			B	0	0	F	F	0.00116462
402	213131117	5141	service			B	0	0	F	F	0.000657105
403	213131118	5141	service			B	0	0	F	F	0.000627958
404	213131119	5141	service			B	0	0	F	F	0.000757093
405	213131120	5141	service			B	0	0	F	F	0.000659938
406	213131121	5141	service			B	0	0	F	F	0.00115239
407	213131122	5141	service			B	0	0	F	F	0.000646405
408	216472294	5115	tertiary	起凤路		F	0	0	F	F	0.0107845
409	216951204	5114	secondary	上海北路		F	0	0	F	F	0.0259755
410	216951205	5114	secondary	上海路		F	0	0	F	F	0.0129423
411	216951344	5122	residential	上海南路		B	0	0	F	F	0.00975578
412	216952249	5115	tertiary	湖滨东路		B	0	0	F	F	0.0481852
413	216952314	5115	tertiary	国安路		B	0	0	F	F	0.0121014
414	216953625	5115	tertiary	国泰路		B	0	0	F	F	0.0110748
415	216953674	5115	tertiary	国泰路		B	0	0	F	F	0.000674892
416	216953675	5115	tertiary	国泰路		B	0	0	F	F	0.0024708
417	216954000	5114	secondary			F	0	0	F	F	0.00137949
418	216954220	5114	secondary			F	0	0	F	F	0.00124807
419	216954274	5113	primary	高新大道		F	0	0	F	F	0.0305241
420	216954276	5113	primary	高新南大道		F	0	0	F	F	0.0181075
421	216955209	5121	unclassified			B	0	0	F	F	0.000503287
422	216955211	5152	cycleway	湖滨西路		B	0	0	F	F	0.0226134
423	216955341	5121	unclassified	湖滨南路		F	0	0	F	F	0.0139964
424	216955736	5121	unclassified	彭桥路		B	0	0	F	F	0.0121238
425	217268779	5114	secondary	工业大道（红湾公路）		F	0	0	F	F	0.0360441
426	217268786	5114	secondary	文化大道（红湾公路）		F	0	0	F	F	0.024349
427	217268969	5115	tertiary	阳春街		B	0	0	F	F	0.00247384
428	217268970	5115	tertiary	阳春街		B	0	0	F	F	0.00166173
429	217269037	5115	tertiary	工农路		B	0	0	F	F	0.004043
430	217269379	5113	primary	七彩路	S417	B	0	0	F	F	0.010685
431	217269393	5113	primary	昌湾大道	S417	F	0	0	F	F	0.00948041
432	217269486	5113	primary	翠岩路	S417	F	0	0	F	F	0.00910756
433	217269511	5113	primary	洪崖路	S417	B	0	0	F	F	0.00134521
434	217269538	5115	tertiary	乐祖路		B	0	0	F	F	0.0207995
435	217269583	5115	tertiary	城交路		B	0	0	F	F	0.00310516
436	217269585	5115	tertiary	文明北路		B	0	0	F	F	0.0037176
437	217269586	5115	tertiary	文明南路		B	0	0	F	F	0.00291993
438	217269656	5115	tertiary	八面山路		B	0	0	F	F	0.00244194
439	217269673	5113	primary	双马石路	X051	F	0	0	F	F	0.00312696
440	217269677	5113	primary	双马石路	S417	B	0	0	F	F	0.0116757
441	217269703	5115	tertiary	萧史街		B	0	0	F	F	0.00649536
442	217269711	5115	tertiary	三叠街		B	0	0	F	F	0.00140421
443	217269714	5115	tertiary	南山街		B	0	0	F	F	0.00266409
444	217269734	5115	tertiary	映月街		B	0	0	F	F	0.00237811
445	217269917	5115	tertiary	南宝路		B	0	0	F	F	0.0153718
446	217269925	5115	tertiary	下泽-长春	Y056	B	0	0	F	F	0.00430258
447	217270025	5121	unclassified			B	0	0	F	F	0.000913853
448	217270040	5115	tertiary	鹿聚路		B	0	0	F	F	0.00642306
449	217273613	5113	primary	施尧路		F	0	0	F	F	0.031561
450	217273614	5114	secondary	灌婴路		F	0	0	F	F	0.0277796
451	217273615	5112	trunk	抚河南路	G320	F	0	0	F	F	0.00804118
452	217273780	5115	tertiary	建设西路		F	0	0	F	F	0.0257838
453	217273938	5152	cycleway			F	0	1	T	F	0.0194869
454	217273939	5152	cycleway			B	0	0	F	F	0.00210236
455	217274042	5114	secondary	抚生路		F	0	0	F	F	0.00965916
456	217274086	5122	residential			F	0	0	F	F	0.000264237
457	217274123	5113	primary	九洲大街		F	0	1	T	F	0.00125211
458	217274328	5114	secondary	朝阳洲中路		B	0	0	F	F	0.0112002
459	217274510	5114	secondary	孺子西路		F	0	1	T	F	0.00117242
460	217274560	5114	secondary	新洲路		B	0	0	F	F	0.00956836
461	217274757	5122	residential	人杰路		B	0	0	F	F	0.00359929
462	217274759	5115	tertiary	民德西路		F	0	1	T	F	0.00124504
463	217276813	5122	residential	沿江中大道		B	0	0	F	F	0.00138084
464	217276814	5112	trunk	沿江中大道		F	0	0	F	F	0.00146449
465	217276863	5153	footway	民德西路		B	0	0	F	F	0.00289418
466	217277279	5141	service	肖公庙巷		F	0	0	F	F	0.00145389
467	217277280	5141	service	上水路		F	0	0	F	F	0.00208544
468	217277281	5141	service	葡萄架巷		T	0	0	F	F	0.00124391
469	217277347	5141	service	下水路		F	0	0	F	F	0.00288309
470	217277348	5141	service	汤家园巷		B	0	0	F	F	0.00118989
471	217277349	5141	service	肖家路		B	0	0	F	F	0.000582606
472	217277350	5141	service	下水路		B	0	0	F	F	0.000949779
473	217277363	5141	service	肖家路		B	0	0	F	F	0.00143365
474	217277416	5141	service	北湖路		B	0	0	F	F	0.00380807
475	217277529	5141	service	戴家路		F	0	0	F	F	0.00290106
476	217277573	5141	service	经堂路		B	0	0	F	F	0.00414679
477	217277599	5141	service			B	0	0	F	F	0.00271525
478	217277936	5122	residential	上营坊街		F	0	0	F	F	0.00227096
479	217277937	5122	residential	上营坊街		F	0	0	F	F	0.00176475
480	217277938	5122	residential	皇殿侧路		F	0	0	F	F	0.00299976
481	217278599	5115	tertiary	广场北路		T	0	0	F	F	0.00115876
482	217278600	5122	residential	省府北二路		B	0	0	F	F	0.0109089
483	217278601	5115	tertiary	新公园路		B	0	0	F	F	0.00103257
484	217278632	5122	residential	省府南一路		B	0	0	F	F	0.0105658
485	217278899	5122	residential	省府西二路		B	0	0	F	F	0.0034497
486	217278912	5122	residential	省府西一路		B	0	0	F	F	0.00215598
487	217279126	5122	residential	省府东一路		B	0	0	F	F	0.00216565
488	217279127	5122	residential			B	0	0	F	F	0.00135544
489	217279203	5122	residential	省府东三路		B	0	0	F	F	0.00305211
490	217279204	5122	residential	省府东二路		B	0	0	F	F	0.00366868
491	217279206	5122	residential	省府东四路		B	0	0	F	F	0.00339052
492	217279225	5122	residential	省府北一路		B	0	0	F	F	0.00385642
493	217279236	5122	residential	省府北一路		B	0	0	F	F	0.00339392
494	217279285	5115	tertiary	丁公路		B	0	0	F	F	0.00731856
495	217279423	5122	residential	师大南路		B	0	0	F	F	0.00765806
496	217279470	5122	residential	永康路		B	0	0	F	F	0.00410778
497	217279521	5122	residential	彭子江巷		B	0	0	F	F	0.00468672
498	217279522	5122	residential	顺外半边街		B	0	0	F	F	0.0041093
499	217279873	5114	secondary	顺外路		F	0	0	F	F	0.0164967
500	217279874	5114	secondary	顺外路	X007	B	0	0	F	F	0.00922575
501	217280152	5114	secondary	南京东路		F	0	0	F	F	0.0184972
502	217280340	5115	tertiary	高新七路		B	0	0	F	F	0.0200717
503	217280343	5115	tertiary	金庐南路		B	0	0	F	F	0.00577331
504	217280345	5115	tertiary	金庐北路		B	0	0	F	F	0.0036177
505	217280346	5115	tertiary	高新八路		B	0	0	F	F	0.00704926
506	217280717	5122	residential	高新六路		B	0	0	F	F	0.0126691
507	217280718	5122	residential	创业路		B	0	0	F	F	0.0206581
508	217280719	5122	residential	高新五路		B	0	0	F	F	0.0284501
509	217280720	5122	residential	高新四路		B	0	0	F	F	0.00575654
510	217280805	5122	residential	国康路		B	0	0	F	F	0.00432567
511	217280806	5115	tertiary	燕鸣路		B	0	0	F	F	0.00619346
512	217281179	5122	residential	高新一路		B	0	0	F	F	0.00441446
513	217281224	5122	residential	发展路		B	0	0	F	F	0.0047805
514	217281225	5122	residential	高新二路		B	0	0	F	F	0.00675465
515	217281226	5122	residential	创新路		B	0	0	F	F	0.00416417
516	217281276	5122	residential			B	0	0	F	F	0.00239595
517	217281306	5114	secondary	火炬二路		B	0	0	F	F	0.0277243
518	217281416	5122	residential	高新三路		B	0	0	F	F	0.0074472
519	217281456	5122	residential	火炬一路		B	0	0	F	F	0.00616416
520	217281484	5115	tertiary	民安路		B	0	0	F	F	0.0112419
521	217281573	5115	tertiary	民强路		F	0	0	F	F	0.0108544
522	217281574	5115	tertiary	火炬三路		B	0	0	F	F	0.0201035
523	217281792	5114	secondary	民丰路		F	0	0	F	F	0.0129579
524	217281793	5121	unclassified	民富路		B	0	0	F	F	0.0101905
525	217281794	5114	secondary	东元路		F	0	0	F	F	0.0123094
526	217281803	5114	secondary	艾溪湖北路		F	0	0	F	F	0.02449
527	217281851	5121	unclassified	民营大道		B	0	0	F	F	0.0187181
528	217281871	5121	unclassified	民科路		B	0	0	F	F	0.0109611
529	217281873	5122	residential	民科路		B	0	0	F	F	0.0075583
530	217281897	5122	residential	塘山街		B	0	0	F	F	0.00100197
531	217282006	5114	secondary	江纺厂前路		B	0	0	F	F	0.00823385
532	217282024	5121	unclassified	江纺东三路		B	0	0	F	F	0.00634693
533	217282093	5141	service			B	0	0	F	F	0.00347703
534	217282184	5121	unclassified	火炬六路		B	0	0	F	F	0.0200803
535	217282198	5122	residential	火炬七路		B	0	0	F	F	0.00459156
536	217282536	5152	cycleway			B	0	0	F	F	0.0130533
537	217282873	5112	trunk	昌东大道	G353	F	0	0	F	F	0.0481176
538	217283239	5114	secondary	尤氨路	X021	B	0	0	F	F	0.000441875
539	217283300	5114	secondary	瑶湖西三路		B	0	0	F	F	0.00961935
540	217283528	5115	tertiary	创新二路		B	0	0	F	F	0.0471262
541	217283569	5115	tertiary	创新一路		B	0	0	F	F	0.0469452
542	217284494	5113	primary	天祥大道		F	0	0	F	F	0.0826786
543	217284727	5115	tertiary	新府路		B	0	0	F	F	0.00580788
544	217284728	5115	tertiary	雄州路		B	0	0	F	F	0.00591243
545	217285000	5114	secondary	长征东路		F	0	1	T	F	0.00138657
546	217285017	5114	secondary	长麦路		F	0	0	F	F	0.0273545
547	217285782	5115	tertiary	长富大道		F	0	0	F	F	0.00543118
548	217285783	5115	tertiary	新建大道		F	0	0	F	F	0.0320634
549	217285910	5121	unclassified	工业二路		B	0	0	F	F	0.012036
550	217285911	5114	secondary	工业三路		F	0	0	F	F	0.010031
551	217285913	5121	unclassified	工业四路		B	0	0	F	F	0.00901755
552	217285915	5121	unclassified	工业一路		B	0	0	F	F	0.0037281
553	217285916	5121	unclassified	工业大道		B	0	0	F	F	0.0052703
554	217286101	5121	unclassified	工业五路		B	0	0	F	F	0.00617132
555	217286102	5141	service			B	0	0	F	F	0.00896275
556	217286411	5121	unclassified			B	0	0	F	F	0.0120507
557	217287592	5113	primary	黄洋界路	S417	F	0	0	F	F	0.01178
558	217288854	5121	unclassified	十字街		B	0	0	F	F	0.00469663
559	217289241	5122	residential	新溪桥北二路		B	0	0	F	F	0.0126764
560	217289537	5115	tertiary	新溪桥南一路		B	0	0	F	F	0.00778994
561	217290315	5122	residential	新溪桥西一路		B	0	0	F	F	0.00990507
562	217290316	5122	residential	新溪桥东一路		B	0	0	F	F	0.00392512
563	217290317	5122	residential			B	0	0	F	F	0.00138396
564	217290318	5122	residential			B	0	0	F	F	0.000887075
565	217290319	5122	residential	新溪桥北四路		B	0	0	F	F	0.00261862
566	217290354	5122	residential	新溪桥东二路		B	0	0	F	F	0.00936788
567	217290413	5122	residential	新溪桥西二路		B	0	0	F	F	0.00588683
568	217290458	5122	residential	新溪桥东二路		B	0	0	F	F	0.00345717
569	217290498	5122	residential	新溪桥南二路		B	0	0	F	F	0.0038792
570	217290524	5122	residential			B	0	0	F	F	0.00257097
571	217290578	5122	residential	新溪桥北一路		B	0	0	F	F	0.0138357
572	217291062	5122	residential			B	0	0	F	F	0.00236996
573	217291063	5122	residential			B	0	0	F	F	0.00256658
574	217291064	5122	residential	新溪桥北三路		B	0	0	F	F	0.00208625
575	217291424	5115	tertiary	墅溪路		B	0	0	F	F	0.0191718
576	217291591	5122	residential	利民路		B	0	0	F	F	0.00550172
577	217292410	5114	secondary	东升大道		B	0	0	F	F	0.0342178
578	217293105	5113	primary	慈母路	S517	B	0	0	F	F	0.00978843
579	217293106	5113	primary	慈母路	S517	B	0	0	F	F	0.0123455
580	217300622	5114	secondary	站前西路		F	0	1	T	F	0.00176503
581	217300623	5114	secondary	站前西路		F	0	1	T	F	0.00180358
582	217301123	5114	secondary			F	0	1	T	F	0.00159469
583	217301124	5114	secondary			F	0	1	T	F	0.00173984
584	217301602	5114	secondary			F	0	1	T	F	0.000888585
585	217301603	5113	primary	井冈山大道		F	0	0	F	F	0.00666483
586	217301604	5114	secondary			F	0	1	T	F	0.000848602
587	217301676	5113	primary	解放西路		F	0	0	F	F	0.00245523
588	217301680	5113	primary	解放西路		F	0	1	F	F	0.00156816
589	217302442	5114	secondary	洪城路		F	0	0	F	F	0.00305869
590	217302443	5132	trunk_link	坛子口立交		F	0	1	T	F	0.00294323
591	217302444	5114	secondary	洪城路		F	0	0	F	F	0.00304699
592	217302445	5132	trunk_link	坛子口立交		F	0	1	T	F	0.00294197
593	217302882	5132	trunk_link	坛子口立交		F	0	1	T	F	0.00217576
594	217302883	5132	trunk_link	坛子口立交		F	0	1	T	F	0.00214518
595	217302884	5114	secondary	解放西路		F	0	0	F	F	0.00254464
596	217302885	5114	secondary	解放西路		F	0	0	F	F	0.00267879
597	217303398	5113	primary	解放西路		F	0	0	F	F	0.0117877
598	217303399	5122	residential			F	0	0	F	F	0.0026168
599	217303400	5113	primary	解放西路		F	0	-1	F	F	0.00393993
600	217303402	5113	primary	解放西路		F	0	-1	F	F	0.00393424
601	217303403	5113	primary	解放西路		F	0	0	F	F	0.00338335
602	217303551	5122	residential			F	0	0	F	F	0.00254232
603	217304508	5135	tertiary_link	江铃立交桥		F	0	0	F	F	0.00174932
604	217304510	5135	tertiary_link	江铃立交		F	0	0	F	F	0.00107753
605	217304826	5122	residential			F	0	0	F	F	0.000101818
606	217304827	5122	residential			B	0	0	F	F	0.00177826
607	217304829	5135	tertiary_link	江铃立交		F	0	0	F	F	0.00360055
608	217305460	5122	residential	青云谱北路		B	0	1	T	F	0.000299906
609	217305461	5122	residential	青云谱北路		B	0	0	F	F	0.0198124
610	217305462	5122	residential			B	0	0	F	F	0.00466433
611	217305912	5122	residential	青云谱南路		B	0	0	F	F	0.0066878
612	217305913	5122	residential			F	0	0	F	F	0.00187638
613	217305914	5122	residential	个山路		B	0	0	F	F	0.00505337
614	217305915	5122	residential			F	0	0	F	F	0.00182477
615	217305916	5115	tertiary	青云谱路		B	0	0	F	F	0.00331917
616	217306045	5115	tertiary	青云谱路		B	0	0	F	F	0.00889287
617	217306046	5115	tertiary	青云谱路		B	0	-1	F	T	0.000883394
618	217306401	5122	residential			B	0	0	F	F	0.00128434
619	217306402	5122	residential			B	0	0	F	F	0.00417648
620	217306589	5121	unclassified	定山路		B	0	0	F	F	0.00686373
621	217307594	5112	trunk	迎宾中大道	G320	F	0	0	F	F	0.0156395
622	217316723	5114	secondary	新联-塘山	X025	B	0	0	F	F	0.060337
623	217320978	5114	secondary	赣江南大道（原城运大道）		F	0	0	F	F	0.0354568
624	217321378	5115	tertiary	雅苑东路		B	0	0	F	F	0.00405271
625	217323484	5113	primary	丰和南大道		F	0	0	F	F	0.0318715
626	217323485	5113	primary	三清山大道		F	0	0	F	F	0.0347378
627	217323566	5132	trunk_link			F	0	0	F	F	0.00152732
628	217323567	5132	trunk_link			F	0	1	F	F	0.000773005
629	217324315	5132	trunk_link			F	0	1	T	F	0.00142139
630	217324316	5132	trunk_link	国体大道		F	0	0	F	F	0.000733189
631	217324716	5132	trunk_link			F	0	0	F	F	0.00111806
632	217324717	5132	trunk_link			F	0	1	T	F	0.00229127
633	217324879	5113	primary	卧龙路		F	0	0	F	F	0.0280643
634	217325226	5115	tertiary	岭北三路		F	0	0	F	F	0.00203194
635	217325227	5115	tertiary	岭北二路		B	0	0	F	F	0.00395955
636	217325228	5115	tertiary	岭北四路		F	0	0	F	F	0.00315596
637	217325229	5113	primary	前湖大道		F	0	0	F	F	0.0174693
638	217325230	5115	tertiary	岭北五路		F	0	0	F	F	0.00710143
639	217325231	5115	tertiary	岭北一路		B	0	0	F	F	0.00507963
640	217325321	5113	primary	学府大道		F	0	0	F	F	0.0346439
641	217325433	5115	tertiary	长庚街		B	0	0	F	F	0.0074577
642	217325434	5115	tertiary	岭口路		F	0	1	T	F	0.000784089
643	217326561	5114	secondary	凤凰中大道		F	0	0	F	F	0.0414625
644	217326751	5115	tertiary	红谷北大道		F	0	0	F	F	0.0272856
645	217326804	5112	trunk	丰和北大道	G105	F	0	0	F	F	0.0398878
646	217327234	5115	tertiary	珠江路		B	0	0	F	F	0.0050867
647	217327235	5115	tertiary	闽江路		B	0	0	F	F	0.00659899
648	217327236	5115	tertiary	锦江路		B	0	0	F	F	0.00650332
649	217327237	5115	tertiary	珠江路		B	0	0	F	F	0.00751026
650	217327238	5115	tertiary	长江路		B	0	0	F	F	0.0157513
651	217327239	5115	tertiary	闽江路		B	0	0	F	F	0.00500115
652	217327334	5115	tertiary	香江路		B	0	0	F	F	0.0167312
653	217327365	5115	tertiary	濠江路		B	0	0	F	F	0.0119478
654	217327568	5112	trunk			F	0	3	F	F	0.00142748
655	217327569	5112	trunk			F	0	1	T	F	0.00246297
656	217327570	5112	trunk			F	0	0	F	F	0.00298391
657	217327571	5112	trunk			F	0	0	F	F	0.0015199
658	217327841	5114	secondary	经开大道		F	0	0	F	F	0.0467492
659	217328055	5114	secondary	双港东大街		F	0	0	F	F	0.00835731
660	217328056	5114	secondary	经开大道	Y216	F	0	0	F	F	0.0195567
661	217328300	5114	secondary	金港路		F	0	0	F	F	0.0188513
662	217328301	5122	residential	蛟桥路		B	0	0	F	F	0.0145255
663	217328302	5121	unclassified			B	0	0	F	F	0.0388428
664	217328303	5115	tertiary	曰修路		B	0	0	F	F	0.0184395
665	217333326	5113	primary	阳明东路		F	40	0	F	F	0.0027506
666	217333329	5113	primary	阳明东路		F	40	0	F	F	0.00268904
667	217334174	5121	unclassified			B	0	0	F	F	0.0116862
668	217334175	5114	secondary	扬子洲路		F	0	0	F	F	0.0145323
669	217334525	5112	trunk			F	0	1	T	F	0.00154661
670	217334526	5122	residential			B	0	0	F	F	0.00390651
671	217334527	5112	trunk			F	0	1	T	F	0.00167883
672	217334629	5122	residential	南江路		B	0	0	F	F	0.0134729
673	217335636	5122	residential			B	0	0	F	F	0.0105325
674	217335637	5122	residential	扬子洲路		B	0	0	F	F	0.0213602
675	217335638	5113	primary	扬新路	S102	B	0	0	F	F	0.00824937
676	217336088	5115	tertiary	北江路		B	0	0	F	F	0.0154043
677	217336904	5152	cycleway			B	0	0	F	F	0.00827417
678	217337258	5115	tertiary	文教路		B	0	0	F	F	0.0148362
679	217337259	5141	service	文教支路		B	0	0	F	F	0.00298505
680	217337261	5122	residential	省图南路		B	0	0	F	F	0.00270871
681	217337368	5141	service	福州路		B	0	0	F	F	0.00336715
682	217337498	5115	tertiary	二七北路		B	0	0	F	F	0.0090814
683	217337500	5114	secondary	南京西路		F	0	0	F	F	0.0112787
684	217337503	5134	secondary_link	南京西路		F	0	0	F	F	0.00233677
685	217337601	5115	tertiary	贤士一路		B	0	0	F	F	0.00589723
686	217381940	5122	residential	艾溪湖东路		B	0	0	F	F	0.00145072
687	217381941	5122	residential			B	0	0	F	F	0.0205834
688	217381942	5115	tertiary	艾溪湖一路		B	0	0	F	F	0.0253036
689	217381943	5121	unclassified			B	0	0	F	F	0.0034076
690	217381956	5141	service			B	0	0	F	F	0.00195449
691	217382460	5141	service			B	0	0	F	F	0.00934936
692	217382474	5121	unclassified			B	0	0	F	F	0.00877933
693	217382475	5141	service			B	0	0	F	F	0.00686405
694	217382510	5115	tertiary			B	0	0	F	F	0.00865476
695	217382516	5141	service			B	0	0	F	F	0.00443609
696	217382544	5115	tertiary	瑶湖西二路		B	0	0	F	F	0.0104441
697	217382549	5141	service			B	0	0	F	F	0.00659301
698	217382590	5121	unclassified			B	0	0	F	F	0.00761077
699	217382619	5121	unclassified			B	0	0	F	F	0.004785
700	217382757	5141	service			B	0	0	F	F	0.0118378
701	217382758	5115	tertiary			B	0	0	F	F	0.00928353
702	217382759	5141	service			B	0	0	F	F	0.00341164
703	217382760	5121	unclassified			B	0	0	F	F	0.00158973
704	217382761	5141	service			B	0	0	F	F	0.00116943
705	217382804	5115	tertiary			B	0	0	F	F	0.00961541
706	217383141	5141	service			B	0	-1	F	T	0.000807698
707	217383142	5141	service			B	0	0	F	F	0.00854296
708	217383197	5141	service			B	0	0	F	F	0.0130036
709	217383375	5115	tertiary	麻丘-长江	Y276	B	0	0	F	F	0.0213239
710	217384889	5113	primary	金沙大道		F	0	0	F	F	0.00789
711	217386271	5114	secondary	焕章路		F	0	0	F	F	0.00469416
712	217386321	5114	secondary	抚生路		F	0	0	F	F	0.0250822
713	217387066	5114	secondary	西站大街		F	0	0	F	F	0.0355624
714	217387927	5122	residential	幸福南路		B	0	0	F	F	0.0075594
715	217388038	5113	primary	礼步湖大道		F	0	0	F	F	0.00520737
716	217388039	5113	primary	礼步湖大道		F	0	0	F	F	0.0172071
717	217388111	5115	tertiary	子实路		F	0	0	F	F	0.0153492
718	217388137	5115	tertiary	花果山路	X012	B	0	0	F	F	0.00896236
719	217388138	5115	tertiary		X012	B	0	0	F	F	0.0040081
720	217388242	5113	primary	黄家湖西路		F	0	0	F	F	0.0423617
721	217388325	5114	secondary	松鹤路	X012	B	0	0	F	F	0.00115412
722	217388401	5115	tertiary	松鹤路	Y231	B	0	0	F	F	0.0214663
723	217388402	5115	tertiary	松鹤路	Y231	B	0	-1	F	T	0.000238045
724	217388427	5114	secondary	黄家湖东路	X012	B	0	1	T	F	0.000364425
725	217388428	5114	secondary	黄家湖东路	X012	B	0	0	F	F	0.00712916
726	217388647	5114	secondary	玉屏西大街		F	0	0	F	F	0.0262444
727	217388688	5115	tertiary	富樱路		B	0	0	F	F	0.0228011
728	217388927	5115	tertiary	菊圃路		B	0	0	F	F	0.0360964
729	217389194	5115	tertiary	桂苑大道		F	0	0	F	F	0.00655441
730	217389277	5122	residential	榴云路		B	0	0	F	F	0.00836892
731	217389294	5115	tertiary	紫荆路		B	0	0	F	F	0.0114788
732	217389379	5114	secondary	双港西大街		F	0	0	F	F	0.0398586
733	217389501	5112	trunk	昌西大道	X011	F	0	0	F	F	0.0172611
734	217389529	5114	secondary	青岚大道		B	0	0	F	F	0.0475465
735	217389548	5115	tertiary	瑞香路		F	0	0	F	F	0.0266153
736	217389573	5115	tertiary	丁香路		B	0	0	F	F	0.0173416
737	217389637	5122	residential	麦园路		B	0	0	F	F	0.0108458
738	217389638	5114	secondary	海棠路		F	0	0	F	F	0.0101251
739	217389798	5115	tertiary			B	0	0	F	F	0.0145366
740	217389801	5122	residential	上罗路		B	0	0	F	F	0.00706229
741	217389992	5113	primary	方志敏大道	S106	F	0	0	F	F	0.0101139
742	217391150	5114	secondary	北京东路		F	0	0	F	F	0.00674322
743	217391151	5114	secondary	艾溪湖南路		F	0	0	F	F	0.0159992
744	217391152	5122	residential			F	0	0	F	F	0.0134753
745	217391442	5115	tertiary	飞燕路		B	0	0	F	F	0.0200519
746	217391443	5115	tertiary	京安路		B	0	0	F	F	0.0150922
747	217391754	5113	primary	京东大道		F	0	0	F	F	0.0193029
748	217391755	5122	residential	天使大道		F	0	0	F	F	0.00692964
749	217391939	5115	tertiary	东华大道		B	0	0	F	F	0.00775166
750	217392516	5115	tertiary	中大南路		B	0	0	F	F	0.00907378
751	217392517	5122	residential	中大北路		B	0	0	F	F	0.00441269
752	217392519	5122	residential	中大路		B	0	0	F	F	0.00792089
753	217395775	5141	service	算子桥街		F	0	0	F	F	0.00298747
754	217395776	5141	service	羊子街		F	0	0	F	F	0.00195986
755	217396037	5122	residential	孺子亭路		B	0	0	F	F	0.0013715
756	217396038	5122	residential	羊子街		B	0	0	F	F	0.00181595
757	217396077	5124	pedestrian	傅家坡巷		B	0	0	F	F	0.00140688
758	217396173	5141	service	东上谕亭街		F	0	0	F	F	0.00191537
759	217396174	5115	tertiary	西上谕亭街		T	0	0	F	F	0.00173451
760	217396250	5115	tertiary	渊明南路		B	0	0	F	F	0.00407106
761	217396278	5141	service	丁家巷		B	0	0	F	F	0.000988398
762	217396401	5114	secondary	象山南路		F	0	0	F	F	0.00427478
763	217396423	5141	service	前进路		B	0	0	F	F	0.00564841
764	217396560	5141	service	南昌仓巷		B	0	0	F	F	0.0012634
765	217396578	5141	service	禾草街		B	0	0	F	F	0.0012445
766	217396736	5141	service	里洲路		B	0	0	F	F	0.00856136
767	217396737	5141	service	犁头咀巷		B	0	0	F	F	0.00140001
768	217396821	5113	primary	抚河北路	G316	F	0	0	F	F	0.00406712
769	217396977	5114	secondary	桃苑大街		F	0	1	T	F	0.00140335
770	217397182	5115	tertiary	桃花路		B	0	0	F	F	0.0102664
771	217520809	5115	tertiary	国威路		F	0	0	F	F	0.00324012
772	217520810	5122	residential			F	0	0	F	F	0.000369944
773	217520811	5115	tertiary	国威路		F	0	0	F	F	0.00325552
774	217520823	5141	service			B	0	0	F	F	0.00407864
775	217520864	5141	service			B	0	0	F	F	0.00495362
776	217520996	5141	service			B	0	0	F	F	0.00183632
777	217520997	5141	service			B	0	0	F	F	0.00205455
778	217521002	5141	service			B	0	0	F	F	0.00330172
779	217521907	5141	service	贤士横街		B	0	0	F	F	0.00223824
780	217522007	5115	tertiary	贤士一路		F	0	0	F	F	0.0029027
781	217522057	5115	tertiary	贤士二路		T	0	0	F	F	0.00187918
782	217522121	5141	service			B	0	0	F	F	0.00534337
783	217522156	5141	service	贤士二路		B	0	0	F	F	0.00472439
784	217522228	5141	service			B	0	0	F	F	0.00386591
785	217522229	5122	residential	佘山路		B	0	0	F	F	0.000806726
786	217522308	5122	residential	佘山路		B	0	0	F	F	0.00689948
787	217522323	5141	service	上沙沟路		B	0	0	F	F	0.00555187
788	217522356	5141	service			B	0	0	F	F	0.0036518
789	217522398	5141	service	下沙沟路		B	0	0	F	F	0.00172314
790	217522399	5141	service	下沙沟路		B	0	0	F	F	0.00103504
791	217522400	5141	service	下沙沟路		B	0	0	F	F	0.00169421
792	217522451	5114	secondary	青山南路		F	0	0	F	F	0.0116886
793	217522568	5121	unclassified	青山南路		B	0	0	F	F	0.00722338
794	217522678	5141	service	四经路		B	0	0	F	F	0.00174736
795	217522710	5122	residential	党家路		F	0	0	F	F	0.0027169
796	217522794	5114	secondary	三经路		B	0	0	F	F	0.00735115
797	217522802	5122	residential	二经路		B	0	0	F	F	0.00574157
798	217522835	5141	service	一经路		B	0	0	F	F	0.00324168
799	217522879	5141	service	一纬路		B	0	0	F	F	0.00616439
800	217522894	5141	service	二纬路		B	0	0	F	F	0.00685667
801	217522957	5141	service	三纬路		B	0	0	F	F	0.00459206
802	217523013	5115	tertiary	爱国路		B	0	0	F	F	0.0140723
803	217523068	5112	trunk	阳明路	G105;G316	F	0	0	F	F	0.0118668
804	217523489	5112	trunk	八一大桥	G105;G316	F	0	1	T	F	0.00405834
805	217523491	5113	primary	沿江中大道		F	0	0	F	F	0.00435855
806	217524592	5115	tertiary	阳明路		F	0	0	F	F	0.0024963
807	217524925	5152	cycleway			B	0	1	T	F	0.00218022
808	217524927	5152	cycleway			B	0	0	F	F	0.00162777
809	217524964	5152	cycleway			B	0	0	F	F	0.00132763
810	217524972	5141	service	下正街		B	0	0	F	F	0.0030573
811	217524973	5141	service			B	0	0	F	F	0.00163216
812	217524981	5141	service			B	0	0	F	F	0.00189533
813	217524987	5124	pedestrian	胜利路步行街		B	0	0	F	F	0.00842958
814	217527491	5115	tertiary	渊明南路		B	0	0	F	F	0.000990273
815	217527610	5122	residential	西湖路		F	0	0	F	F	0.00376627
816	217527611	5122	residential	嫁妆街		F	0	0	F	F	0.00152337
817	217527947	5124	pedestrian	广润门街		B	0	0	F	F	0.000646913
818	217528409	5141	service	下凤凰坡巷		B	0	0	F	F	0.00213158
819	217528410	5141	service	县前街		F	0	0	F	F	0.00126016
820	217528468	5141	service	瓷器街		B	0	0	F	F	0.00141118
821	217528515	5141	service	石厂街		B	0	0	F	F	0.000781762
822	217528516	5141	service			B	0	0	F	F	0.00159615
823	217528610	5124	pedestrian	仿古街		B	0	0	F	F	0.000981669
824	217528611	5124	pedestrian	仿古街		B	0	0	F	F	0.00152419
825	217528612	5124	pedestrian	仿古街		B	0	0	F	F	0.000724258
826	217528808	5115	tertiary			F	0	1	T	F	0.00249249
827	217528809	5115	tertiary	庐山南大道		F	0	0	F	F	0.0022273
828	217528810	5115	tertiary	庐山南大道		F	0	0	F	F	0.00218672
829	217535525	5132	trunk_link	滕王阁隧道		F	0	0	F	F	0.00241263
830	217535679	5112	trunk			F	0	1	T	F	0.00100863
831	217535680	5112	trunk			F	0	1	T	F	0.00106584
832	217537040	5113	primary	沿江中大道		F	0	0	F	F	0.00335948
833	217537041	5112	trunk	沿江中大道		F	0	0	F	F	0.00138048
834	217537045	5112	trunk	滕王阁隧道		F	0	-1	F	T	0.00725112
835	217537291	5112	trunk	滕王阁隧道		F	0	-1	F	T	0.00702331
836	217538606	5112	trunk	抚河南路	G320	F	0	0	F	F	0.0103346
837	217538607	5113	primary	抚河北路	G316	F	0	1	F	F	0.00621516
838	217538687	5113	primary	洪城路		F	0	0	F	F	0.00506626
839	217538688	5112	trunk	洪城路	G320	F	0	0	F	F	0.0180628
840	217538689	5113	primary	洪城路		F	0	1	F	F	0.00227661
841	217538717	5133	primary_link	司马庙立交		F	0	2	T	F	0.000554281
842	217538718	5132	trunk_link	司马庙立交	G320	F	0	2	T	F	0.000944752
843	217539315	5133	primary_link	司马庙立交		F	0	2	T	F	0.00153844
844	217539317	5133	primary_link	司马庙立交		F	0	1	F	F	0.000759253
845	217539319	5133	primary_link	司马庙立交		F	0	2	T	F	0.00161646
846	217539321	5133	primary_link			F	0	1	F	F	0.000871464
847	217541417	5152	cycleway			B	0	0	F	F	0.0033446
848	217541418	5152	cycleway			B	0	0	F	F	0.00225381
849	217541419	5152	cycleway			B	0	0	F	F	0.0028428
850	217541442	5152	cycleway			B	0	0	F	F	7.72316e-05
851	217541443	5152	cycleway			B	0	0	F	F	0.00148064
852	217541444	5152	cycleway			B	0	0	F	F	0.00304683
853	217541445	5152	cycleway			B	0	0	F	F	0.000475098
854	217609972	5121	unclassified			B	0	0	F	F	0.00325613
855	217609976	5115	tertiary	婺源路		F	0	0	F	F	0.0107885
856	217609977	5115	tertiary			F	0	0	F	F	0.00179361
857	217610101	5114	secondary	莲花路		F	0	0	F	F	0.0109236
858	217610289	5115	tertiary	兴国路		B	0	0	F	F	0.0239863
859	217610350	5115	tertiary	麦园-招贤	X011	B	0	0	F	F	0.0139437
860	217610490	5122	residential	物华路		B	0	0	F	F	0.0215582
861	217610492	5114	secondary	兴业中大道		F	0	0	F	F	0.0280797
862	217610493	5122	residential	永强路		B	0	0	F	F	0.0230133
863	217610494	5115	tertiary	璜溪大道		F	0	0	F	F	0.0217256
864	217610644	5115	tertiary	广场南路		F	0	0	F	F	0.0033833
865	217610645	5115	tertiary	广场南路		F	0	0	F	F	0.00183485
866	217610659	5115	tertiary	站前路		F	0	0	F	F	0.00268499
867	217610660	5115	tertiary	站前路		F	0	0	F	F	0.00272228
868	217610746	5115	tertiary	岔道西路		T	0	0	F	F	0.00740074
869	217610867	5155	steps			B	0	-1	F	T	0.000266133
870	217610868	5155	steps			B	0	-1	F	T	0.000625779
871	217610907	5141	service			B	0	0	F	F	0.00578383
872	217610915	5141	service	丁广街		B	0	0	F	F	0.00133664
873	217610916	5141	service			B	0	0	F	F	0.00218376
874	217610946	5141	service	福山路		B	0	0	F	F	0.00357901
875	217610950	5141	service	永南巷		B	0	0	F	F	0.00129974
876	217610953	5141	service	坝口路		B	0	0	F	F	0.00753507
877	217610974	5141	service	三眼井街		B	0	0	F	F	0.00468059
878	217611013	5141	service	友竹路		B	0	0	F	F	0.00237797
879	217611039	5141	service	西书院街		B	0	0	F	F	0.00125851
880	217611040	5141	service	东书院街		B	0	0	F	F	0.0032601
881	217611077	5141	service	上塘塍街		B	0	0	F	F	0.00283456
882	217611078	5141	service	石头街		B	0	0	F	F	0.00601377
883	217611079	5141	service	都司前街		B	0	0	F	F	0.00293135
884	217611115	5141	service	筷子街		B	0	0	F	F	0.00306006
885	217611120	5115	tertiary	南浦路		B	0	0	F	F	0.00629436
886	217611140	5115	tertiary	干家前街		F	0	0	F	F	0.00525659
887	217611158	5141	service			B	0	0	F	F	0.00105351
888	217611169	5141	service	罗家塘路		B	0	0	F	F	0.00202935
889	217612056	5115	tertiary	福州路		F	0	0	F	F	0.00119742
890	217612244	5115	tertiary	南福路		T	0	0	F	F	0.00200704
891	217624673	5114	secondary	瑶湖西大道		F	0	0	F	F	0.023231
892	217624924	5114	secondary	奥体南路		F	0	0	F	F	0.0104863
893	217624925	5113	primary	天祥大道		F	0	0	F	F	0.0567392
894	217625619	5114	secondary	南钢大道	X007	B	0	0	F	F	0.0112572
895	217625620	5114	secondary	货场路	X021	B	0	0	F	F	0.00873681
896	217625621	5114	secondary	南钢大道	X021	B	0	0	F	F	0.00288318
897	217625746	5115	tertiary			B	0	0	F	F	0.00425719
898	217626167	5115	tertiary	南京东路		B	0	0	F	F	0.00256239
899	217626328	5122	residential	金圣路		B	0	0	F	F	0.00334392
900	217626394	5122	residential	创业路		B	0	0	F	F	0.00649866
901	217626641	5141	service			B	0	0	F	F	0.0040152
902	217630078	5141	service	江纺东二路		B	0	0	F	F	0.00329903
903	217630087	5141	service	江纺东一路		B	0	0	F	F	0.00327125
904	217630096	5141	service	江纺西路		B	0	0	F	F	0.00324141
905	217630146	5141	service	江纺南一路		B	0	0	F	F	0.00340778
906	217630158	5141	service	江纺南二路		B	0	0	F	F	0.00454138
907	217630196	5141	service	江纺南三路		B	0	0	F	F	0.00541334
908	217630232	5114	secondary	丹霞大道		F	0	0	F	F	0.00571936
909	217630517	5114	secondary	三经路		F	0	0	F	F	0.0116639
910	217630518	5115	tertiary	龙沙路		B	0	0	F	F	0.00584204
911	217630623	5115	tertiary	旭照路		F	0	0	F	F	0.00435359
912	217630809	5115	tertiary	证券街		B	0	0	F	F	0.00654118
913	217631028	5115	tertiary	爱国东路		B	0	0	F	F	0.0029189
914	217631092	5141	service	四纬路		B	0	0	F	F	0.00466734
915	218681222	5115	tertiary	东泰大道		B	0	0	F	F	0.0108763
916	218681421	5122	residential	罗城公路		B	0	0	F	F	0.0109969
917	218681422	5122	residential	罗城公路		B	0	0	F	F	0.0024917
918	218681980	5114	secondary	谢佛路	X001	B	0	0	F	F	0.0213075
919	218685671	5113	primary	桃花南路		F	0	0	F	F	0.0278666
920	218686043	5141	service	象湖西路		B	0	0	F	F	0.012317
921	218686131	5115	tertiary	安石路		B	0	0	F	F	0.0147068
922	218688207	5113	primary	北京西路		F	0	0	F	F	0.00513466
923	218688208	5113	primary	北京西路		F	0	0	F	F	0.0105344
924	218688226	5115	tertiary	北京西路辅路		F	0	0	F	F	0.00251722
925	218688227	5115	tertiary	北京西路辅路		F	0	0	F	F	0.00250589
926	218688907	5115	tertiary	广场东路		F	40	0	F	F	0.00757556
927	218689178	5141	service	金盘路		B	0	0	F	F	0.0128271
928	218696047	5114	secondary	何坊西路		F	0	0	F	F	0.00529058
929	218696067	5122	residential	京山新街		B	0	0	F	F	0.00524676
930	218696224	5141	service	京山老街		B	0	0	F	F	0.00578767
931	218696256	5115	tertiary	京山北路		B	0	0	F	F	0.0044197
932	219187836	5152	cycleway			B	0	0	F	F	0.00719532
933	219860837	5113	primary	礼步湖大道		F	0	0	F	F	0.0171926
934	219860838	5112	trunk	礼步湖大道	G320	F	0	0	F	F	0.000500279
935	219861049	5111	motorway	枫生快速路	S49	F	0	0	F	F	0.0229231
936	219862491	5131	motorway_link	福银高速;南昌绕城高速	G70;G6001	F	0	0	F	F	0.00249541
937	219862492	5131	motorway_link	南昌绕城高速	G6001	F	0	1	T	F	0.000735164
938	219862640	5111	motorway	福银高速	G70	F	0	0	F	F	0.00244324
939	219862642	5111	motorway	南昌绕城昌北连接线	ZGA8	F	0	0	F	F	0.0110505
940	219877654	5141	service			B	0	0	F	F	0.000217357
941	219880239	5131	motorway_link	湾里互通		F	0	1	F	F	0.00266562
942	219880950	5131	motorway_link	湾里互通		F	0	1	F	F	0.00112148
943	219880951	5131	motorway_link	湾里互通		F	0	1	T	F	0.000849322
944	219880952	5131	motorway_link	湾里互通		F	0	1	F	F	0.00296572
945	219881338	5131	motorway_link	湾里互通		F	0	1	F	F	0.00793398
946	219881895	5115	tertiary	飞虹路		B	0	0	F	F	0.00577809
947	220206236	5131	motorway_link			F	0	0	F	F	0.00386681
948	220206237	5131	motorway_link			F	0	0	F	F	0.0038062
949	220206387	5131	motorway_link			F	0	0	F	F	0.00607238
950	220206388	5131	motorway_link			F	0	0	F	F	0.00639773
951	220206746	5115	tertiary	璜溪-北城	X049	B	0	0	F	F	0.0155554
952	220210452	5122	residential	文化中心东路		B	0	0	F	F	0.011922
953	220210744	5122	residential	礼贤北路		B	0	0	F	F	0.0138172
954	220212177	5141	service			B	0	0	F	F	0.00991928
955	220212178	5141	service			B	0	0	F	F	0.0041688
956	220212467	5141	service			B	0	0	F	F	0.00755954
957	220212500	5141	service			B	0	0	F	F	0.00213276
958	220212501	5141	service			B	0	0	F	F	0.00244702
959	220212536	5115	tertiary			F	0	0	F	F	0.00295008
960	220217803	5122	residential			F	0	0	F	F	0.00669557
961	220218094	5141	service			F	0	0	F	F	0.00247369
962	220218095	5122	residential			F	0	0	F	F	0.0065487
963	220218096	5141	service			F	0	0	F	F	0.0025232
964	220218097	5141	service			F	0	0	F	F	0.00275938
965	220218098	5141	service			F	0	0	F	F	0.00231207
966	220218243	5141	service			B	0	0	F	F	0.00418685
967	220218255	5141	service			B	0	0	F	F	0.000698257
968	220218256	5141	service			B	0	0	F	F	0.00064111
969	220218863	5141	service			B	0	0	F	F	0.00407923
970	220218864	5141	service			B	0	-1	F	T	0.000544159
971	220224627	5115	tertiary	璜龙线	Y510	B	0	0	F	F	0.00666118
972	220229496	5115	tertiary	淦源-丁家塘	Y492	B	0	0	F	F	0.0523532
973	220230971	5115	tertiary	璜龙线	Y510	B	0	0	F	F	0.000951829
974	220231095	5115	tertiary			B	0	0	F	F	0.0174556
975	220231096	5115	tertiary			B	0	1	T	F	0.000819572
976	220310435	5113	primary	学府大道		F	0	0	F	F	0.0334918
977	220310594	5114	secondary			F	0	0	F	F	0.00150997
978	220310786	5114	secondary	凤凰南大道		F	0	0	F	F	0.00396594
979	220311108	5132	trunk_link			F	0	0	F	F	0.00117702
980	220311516	5133	primary_link	丰和立交桥		F	0	0	F	F	0.00224414
981	220311675	5133	primary_link	丰和立交桥		F	0	0	F	F	0.00183573
982	220311776	5133	primary_link	丰和立交桥		F	0	0	F	F	0.000290213
983	220311891	5133	primary_link	丰和立交桥		F	0	0	F	F	0.00186449
984	220311893	5133	primary_link	丰和立交桥		F	0	0	F	F	0.00216305
985	220312012	5133	primary_link	丰和立交桥		F	0	0	F	F	0.00184036
986	220312271	5114	secondary	凤凰北大道		F	0	0	F	F	0.0231991
987	220312817	5132	trunk_link			F	0	0	F	F	0.00224768
988	220312818	5132	trunk_link			F	0	0	F	F	0.00239861
989	220312957	5132	trunk_link			F	0	0	F	F	0.00344248
990	220313029	5132	trunk_link			F	0	0	F	F	0.00518923
991	220313698	5113	primary	丰和中大道		F	0	0	F	F	0.0378104
992	220314019	5114	secondary	红谷南大道		F	0	0	F	F	0.00874063
993	220314020	5113	primary	前湖大道		F	0	0	F	F	0.0113564
994	220314201	5113	primary	长堎大道		F	0	0	F	F	0.0170802
995	220314524	5115	tertiary	岭北三路		F	0	0	F	F	0.00325104
996	220314803	5115	tertiary	清远路		B	0	0	F	F	0.00681893
997	220314953	5121	unclassified			B	0	0	F	F	0.00667353
998	220314988	5121	unclassified	劝学路		B	0	0	F	F	0.00406283
999	220315021	5122	residential	秀水路		B	0	0	F	F	0.0071909
1000	220315215	5115	tertiary			F	0	1	T	F	0.00080057
1001	220316776	5113	primary	丰和南大道		F	0	0	F	F	0.0318919
1002	220316797	5132	trunk_link			F	0	1	T	F	0.00131482
1003	220318858	5122	residential			F	0	0	F	F	0.0044791
1004	220318954	5122	residential			F	0	0	F	F	0.00462797
1005	220323383	5111	motorway	福银高速;南昌绕城高速	G70;G6001	F	0	1	T	F	0.000924895
1006	220323384	5111	motorway	福银高速;南昌绕城高速	G70;G6001	F	0	1	T	F	0.00090722
1007	220323385	5111	motorway	福银高速;南昌绕城高速	G70;G6001	F	0	0	F	F	0.00874865
1008	220323386	5111	motorway	福银高速;南昌绕城高速	G70;G6001	F	0	0	F	F	0.0113554
1009	220428914	5131	motorway_link	枫生高速	S49	F	0	0	F	F	0.00825437
1010	220429752	5111	motorway	福银高速;南昌绕城高速	G70;G6001	F	0	1	T	F	0.00109626
1011	220430447	5112	trunk		G316	B	0	1	T	F	0.00110387
1012	220430866	5131	motorway_link	南昌绕城高速	G6001	F	0	0	F	F	0.000712155
1013	220430868	5111	motorway	福银高速	G70	F	0	0	F	F	0.00391039
1014	220430870	5131	motorway_link	南昌绕城高速	G6001	F	0	0	F	F	0.00943335
1015	220430872	5131	motorway_link	南昌绕城高速	G6001	F	0	1	T	F	0.00225381
1016	220430874	5131	motorway_link	南昌绕城高速	G6001	F	0	1	T	F	0.00178816
1017	220430875	5131	motorway_link	南昌绕城高速	G6001	F	0	0	F	F	0.00823637
1018	220463340	5113	primary	解放东路	X002	F	0	0	F	F	0.00882511
1019	220463342	5113	primary	解放东路	X002	F	0	0	F	F	0.00562794
1020	220464839	5113	primary	谢埠路	S517	B	0	0	F	F	0.031755
1021	220473329	5115	tertiary	罗家二路		B	0	0	F	F	0.00842134
1022	220474561	5153	footway			B	0	0	T	F	0.000810847
1023	220553118	5112	trunk	庐山南大道	G316	F	40	0	F	F	0.0170356
1024	220553377	5131	motorway_link			F	0	1	T	F	0.00250917
1025	220554459	5114	secondary	峰揭段	X041	B	0	0	F	F	0.0213892
1026	220554522	5121	unclassified			B	0	0	F	F	0.00672109
1027	220557383	5113	primary	丰和中大道		F	0	0	F	F	0.041058
1028	220991386	5114	secondary	红谷南大道		F	0	0	F	F	0.00999267
1029	220991387	5114	secondary	红谷南大道		F	0	0	F	F	0.0100013
1030	220994274	5114	secondary	红谷中大道		F	0	0	F	F	0.000143292
1031	220994275	5114	secondary	红谷中大道		F	0	0	F	F	0.0401125
1032	220995815	5115	tertiary	锦江路		B	0	0	F	F	0.00704136
1033	220996195	5112	trunk	丰和北大道	G105	F	0	0	F	F	0.0404044
1034	220996504	5115	tertiary	锦江路		F	0	0	F	F	0.000437943
1035	220996505	5115	tertiary	锦江路		F	0	0	F	F	0.000410428
1036	220996997	5115	tertiary	红谷北大道		F	0	0	F	F	0.0274301
1037	220997073	5114	secondary	黄河路		F	0	0	F	F	0.0155103
1038	220997473	5153	footway			B	0	0	F	F	0.00104541
1039	220997652	5153	footway			B	0	0	F	F	0.00699767
1040	221042198	5141	service	前进支路		B	0	0	F	F	0.00629094
1041	221042199	5114	secondary	象山南路		F	0	0	F	F	0.00292594
1042	221042247	5141	service			B	0	0	F	F	0.000703877
1043	221042771	5141	service	会堂侧路		B	0	0	F	F	0.00488783
1044	221042883	5141	service	会堂东路		B	0	0	F	F	0.00589758
1045	221043174	5122	residential			B	0	1	T	F	0.000365991
1046	221043519	5122	residential			B	0	0	F	F	0.00284978
1047	221043521	5122	residential			B	0	0	F	F	0.00282182
1048	221043638	5122	residential	工人新村二路		B	0	0	F	F	0.00679553
1049	221044870	5115	tertiary	福州支路		B	0	0	F	F	0.00183703
1050	221045922	5115	tertiary	大市场中路		B	0	0	F	F	0.00363975
1051	221045994	5115	tertiary	大市场西路		B	0	0	F	F	0.0135849
1052	221045995	5115	tertiary	大市场东路		B	0	0	F	F	0.0165586
1053	221046029	5122	residential	市场二路		B	0	0	F	F	0.00655948
1054	221046030	5122	residential	市场一路		B	0	0	F	F	0.0039488
1055	221046472	5141	service	香江西路		B	0	0	F	F	0.0045876
1056	221046604	5141	service	香江中路		B	0	0	F	F	0.00137899
1057	221046605	5141	service	香江东路		B	0	0	F	F	0.00496622
1058	221046606	5141	service	香江六街		B	0	0	F	F	0.00389024
1059	221047379	5153	footway			B	0	0	F	F	0.00107937
1060	221047380	5153	footway			B	0	0	F	F	0.00256946
1061	221047381	5153	footway			B	0	0	F	F	0.00178455
1062	221047382	5153	footway			B	0	1	T	F	0.000422424
1063	221047383	5122	residential			B	0	0	F	F	0.000177532
1064	221047384	5153	footway			B	0	0	F	F	0.00168098
1065	221047598	5153	footway			B	0	0	F	F	0.00608706
1066	221047905	5153	footway			B	0	0	F	F	0.00128155
1067	221047906	5153	footway			B	0	1	T	F	0.000334247
1068	221047907	5153	footway			B	0	0	F	F	0.000509557
1069	221047908	5153	footway			B	0	0	F	F	0.000396356
1070	221047911	5153	footway			B	0	0	F	F	0.000891753
1071	221047913	5153	footway			B	0	0	F	F	0.000848843
1072	221047914	5153	footway			B	0	0	F	F	0.00117251
1073	221047916	5153	footway			B	0	0	F	F	0.00146869
1074	221047919	5153	footway			B	0	0	F	F	0.000779549
1075	221047921	5153	footway			B	0	0	F	F	0.000825977
1076	221047923	5153	footway			B	0	0	F	F	0.000518673
1077	221047924	5153	footway			B	0	0	F	F	0.000415054
1078	221047926	5153	footway			B	0	0	F	F	0.00132892
1079	221047928	5153	footway			B	0	0	F	F	0.000321682
1080	221047929	5153	footway			B	0	1	T	F	0.000372535
1081	221047930	5153	footway			B	0	0	F	F	0.00122348
1082	221047966	5153	footway			B	0	1	T	F	0.00081741
1083	221047967	5153	footway			B	0	1	T	F	0.0002878
1084	221047968	5153	footway			B	0	1	T	F	0.000992947
1085	221049100	5153	footway			B	0	0	F	F	0.000979102
1086	221422960	5115	tertiary	芳湖路		B	0	0	F	F	0.000696412
1087	222003084	5141	service			F	0	0	F	F	0.00204189
1088	222003085	5115	tertiary	二七南路		F	0	0	F	F	0.00218409
1089	222003754	5115	tertiary	站前路		F	0	0	F	F	0.00414366
1090	222003939	5134	secondary_link	南京西路		F	0	0	F	F	0.000382045
1091	222007522	5112	trunk	昌万公路	G353	F	0	0	F	F	0.0295165
1092	222007797	5114	secondary	026县道	X026	B	0	0	F	F	0.00216702
1093	222086592	5115	tertiary	子安路		B	0	0	F	F	0.00961677
1094	222087281	5141	service			B	0	0	F	F	0.00408028
1095	222087310	5141	service			B	0	0	F	F	0.00326619
1096	222087313	5141	service			B	0	0	F	F	0.00134556
1097	222087314	5141	service			B	0	0	F	F	0.0012653
1098	222087532	5112	trunk	井冈山大道	G105;G316	F	0	1	T	F	0.0050597
1099	222087901	5112	trunk	坛子口立交	G105;G316	F	0	1	T	F	0.00264978
1100	222088140	5112	trunk	坛子口立交	G105;G316	F	0	1	T	F	0.00266254
1101	222088182	5112	trunk	井冈山大道	G105;G316	F	0	1	T	F	0.00506579
1102	222088281	5133	primary_link			F	0	0	F	F	0.000416928
1103	222088282	5133	primary_link			F	0	0	F	F	0.000477563
1104	222088440	5112	trunk	井冈山大道	G105;G316	F	0	0	F	F	0.0132396
1105	222090225	5153	footway			B	0	0	F	F	0.00204039
1106	222090226	5153	footway			B	0	0	F	F	0.00304655
1107	222090227	5153	footway			B	0	0	F	F	0.00887778
1108	222090228	5153	footway			B	0	0	F	F	0.000802068
1109	222090314	5153	footway			B	0	0	F	F	0.00118813
1110	222090348	5153	footway			B	0	0	F	F	0.0286772
1111	222090589	5153	footway			B	0	0	F	F	0.00875675
1112	222090610	5153	footway			B	0	0	F	F	0.000725014
1113	222090611	5153	footway			B	0	0	F	F	0.00136351
1114	222090612	5153	footway			B	0	0	F	F	0.000448523
1115	222285285	5114	secondary	中山西路		F	0	0	F	F	0.000142814
1116	222285286	5114	secondary	中山西路		F	0	1	T	F	0.00110756
1117	222285287	5114	secondary	中山西路		F	0	0	F	F	0.000931263
1118	222295792	5113	primary	抚河北路	G316	F	0	0	F	F	0.00304276
1119	222295970	5114	secondary	中山西路		F	0	0	F	F	0.000139776
1120	222296539	5114	secondary	孺子西路		F	0	0	F	F	0.00198864
1121	222296870	5114	secondary	桃苑大街		F	0	0	F	F	0.0103723
1122	222299131	5152	cycleway			B	0	0	F	F	0.00281277
1123	222299304	5122	residential	桃苑中路		B	0	0	F	F	0.006757
1124	222299336	5122	residential	桃苑东路		B	0	0	F	F	0.0152779
1125	222299430	5122	residential			B	0	0	F	F	0.00155346
1126	222299500	5115	tertiary	桃苑西路		B	0	0	F	F	0.014426
1127	222302561	5115	tertiary	团结路		B	0	0	F	F	0.0110991
1128	222302707	5115	tertiary	郭家庄路		B	0	0	F	F	0.00290947
1129	222303495	5114	secondary	抚生南路		F	0	0	F	F	0.0135273
1130	222304408	5115	tertiary	水厂路		F	0	0	F	F	0.0111939
1131	222603614	5113	primary	九洲大街		F	0	1	T	F	0.000385526
1132	222603820	5122	residential	丹桂路		B	0	0	F	F	0.0130755
1133	222603861	5122	residential	翠菊路		B	0	0	F	F	0.0101202
1134	222603951	5122	residential	清流路		B	0	0	F	F	0.00788887
1135	222604071	5122	residential			F	0	0	F	F	0.000239327
1136	222604244	5122	residential	玉兰路		B	0	0	F	F	0.00971066
1137	222604258	5122	residential	红梅路		B	0	0	F	F	0.00769245
1138	222604270	5122	residential	雷池街		B	0	0	F	F	0.0124577
1139	222604513	5115	tertiary	云锦路		B	0	0	F	F	0.0070081
1140	222604686	5153	footway			B	0	0	F	F	0.00399597
1141	222604687	5153	footway			B	0	0	F	F	0.005973
1142	222604917	5153	footway			B	0	0	F	F	0.00303645
1143	222604918	5153	footway			B	0	0	F	F	0.00285247
1144	222604926	5153	footway			B	0	1	T	F	0.000528902
1145	222604951	5153	footway			B	0	0	F	F	0.00247061
1146	222605067	5153	footway			B	0	0	F	F	0.0036251
1147	222605165	5153	footway			B	0	0	F	F	0.00218377
1148	222605241	5153	footway			B	0	0	F	F	0.00111847
1149	222605286	5153	footway			B	0	0	F	F	0.00507282
1150	222605287	5153	footway			B	0	0	F	F	0.00238675
1151	222605302	5153	footway			B	0	0	F	F	0.00116415
1152	222605386	5153	footway			B	0	0	F	F	0.00217111
1153	222605387	5153	footway			B	0	0	F	F	0.000840525
1154	222605410	5153	footway			B	0	0	F	F	0.00210705
1155	222605430	5153	footway			B	0	0	F	F	0.00276774
1156	222605431	5153	footway			B	0	0	F	F	0.00021836
1157	222605433	5153	footway			B	0	1	T	F	0.000490338
1158	222605465	5153	footway			B	0	0	T	F	0.000316912
1159	222605466	5153	footway			B	0	0	F	F	0.00401665
1160	222605471	5153	footway			B	0	0	F	F	0.00290411
1161	222605472	5153	footway			B	0	1	T	F	0.000247203
1162	222605481	5153	footway			B	0	0	F	F	0.00155788
1163	222605482	5153	footway			B	0	0	F	F	0.00150936
1164	222605602	5153	footway			B	0	0	F	F	0.000439138
1165	222605603	5153	footway			B	0	0	F	F	0.0013234
1166	222605724	5153	footway			B	0	0	F	F	0.00262946
1167	222605725	5153	footway			B	0	1	T	F	0.000292228
1168	222605857	5153	footway			B	0	1	T	F	0.000222339
1169	222605860	5153	footway			B	0	0	F	F	0.000693994
1170	222605940	5153	footway			B	0	0	F	F	0.000212443
1171	222605957	5153	footway			B	0	0	T	F	0.000226569
1172	222605958	5153	footway			B	0	0	F	F	0.00210647
1173	222605959	5153	footway			B	0	0	T	F	0.000235525
1174	222605960	5153	footway			B	0	0	F	F	0.00351306
1175	222605963	5153	footway			B	0	0	T	F	0.000195739
1176	222605973	5153	footway			B	0	0	T	F	0.000315715
1177	222605974	5153	footway			B	0	0	F	F	0.000434154
1178	222605988	5153	footway			B	0	0	F	F	0.00116126
1179	222606129	5153	footway			B	0	0	F	F	0.000726792
1180	222606137	5153	footway			B	0	0	F	F	0.000518799
1181	222606149	5153	footway			B	0	1	T	F	0.000226431
1182	222606150	5153	footway			B	0	0	F	F	0.0003406
1183	222606153	5153	footway			B	0	1	T	F	0.000370219
1184	222606154	5153	footway			B	0	0	F	F	0.00247481
1185	222606157	5153	footway			B	0	0	F	F	0.00229943
1186	222608952	5115	tertiary	金环路		B	0	0	F	F	0.0101283
1187	222609102	5122	residential	观洲街		B	0	0	F	F	0.0066031
1188	222609477	5122	residential	桂殿街		B	0	0	F	F	0.0184797
1189	222609541	5122	residential	老洲街		B	0	0	F	F	0.0102581
1190	222610066	5113	primary	桃花南路		F	0	0	F	F	0.0278339
1191	222610844	5113	primary	长堎大道		F	0	0	F	F	0.0170885
1192	222756672	5122	residential			B	0	0	F	F	0.00474787
1193	222757261	5115	tertiary	永福路		B	0	0	F	F	0.0211312
1194	222757754	5122	residential	永乐路		B	0	0	F	F	0.0136299
1195	222757920	5122	residential	丁家洲街		B	0	0	F	F	0.00915609
1196	222757950	5122	residential	朝农街		B	0	0	F	F	0.0104695
1197	222762976	5131	motorway_link	前湖立交		F	0	0	F	F	0.0020488
1198	222775120	5122	residential			B	0	0	F	F	0.00163346
1199	222775158	5122	residential			B	0	0	F	F	0.00329153
1200	222776297	5141	service			B	0	0	F	F	0.00312865
1201	222776686	5141	service			B	0	0	F	F	0.00155084
1202	222776687	5141	service			B	0	0	F	F	0.00244884
1203	222777048	5141	service	塘下路		B	0	0	F	F	0.00600688
1204	222777241	5122	residential			B	0	0	F	F	5.09225e-05
1205	222777242	5122	residential	嘉彭路		B	0	0	F	F	0.00471487
1206	222777376	5141	service			B	0	0	F	F	0.00328131
1207	222777747	5122	residential			B	0	0	F	F	0.00450446
1208	222777788	5141	service			B	0	0	F	F	0.00262832
1209	222777841	5122	residential	进明路		B	0	0	F	F	0.0041235
1210	222778734	5122	residential			B	0	0	F	F	0.000953524
1211	222778869	5122	residential			B	0	0	F	F	0.000666949
1212	222778971	5122	residential			B	0	0	F	F	0.000816152
1213	222779127	5141	service			B	0	0	F	F	0.00158346
1214	222779128	5141	service			B	0	0	F	F	0.00665184
1215	222843841	5113	primary	施尧路		F	0	0	F	F	0.0316265
1216	222843847	5112	trunk	抚河南路	G320	F	0	0	F	F	8.88277e-05
1217	222843941	5114	secondary	灌婴路		F	0	0	F	F	0.0276757
1218	222844541	5134	secondary_link	南京西路		F	0	0	F	F	0.00235186
1219	222845487	5114	secondary	南京东路		F	0	0	F	F	0.0183836
1220	222845513	5141	service			B	0	0	F	F	0.00530817
1221	222846552	5114	secondary	上海北路		F	0	0	F	F	0.026102
1222	222846875	5114	secondary	上海路		F	0	0	F	F	0.0129464
1223	222846876	5114	secondary			F	0	0	F	F	0.000116718
1224	222846877	5114	secondary			F	0	0	F	F	0.000124418
1225	222848011	5122	residential			B	0	0	F	F	0.00704445
1226	222850316	5114	secondary	黄家湖东路	X012	B	0	0	F	F	0.00943209
1227	222869384	5115	tertiary	中寰路		B	0	0	F	F	0.00818235
1228	222870551	5122	residential			B	0	0	F	F	0.000267268
1229	222870552	5122	residential			B	0	0	F	F	0.00183968
1230	222884184	5122	residential	学院路		B	0	0	F	F	0.0108898
1231	222885507	5114	secondary	青山湖南大道	X006	F	0	0	F	F	0.0283082
1232	222885508	5114	secondary	青山湖大道	X006	F	0	0	F	F	0.0543945
1233	222885545	5141	service			B	0	0	F	F	0.00266345
1234	222885921	5115	tertiary			F	0	0	F	F	0.00203419
1235	222886022	5115	tertiary			F	0	0	F	F	0.00176391
1236	222886023	5115	tertiary			B	0	0	F	F	0.00625814
1237	222886040	5115	tertiary			B	0	0	F	F	0.000441137
1238	222886106	5115	tertiary			B	0	0	F	F	0.00083016
1239	222980779	5122	residential			B	0	0	F	F	0.00255792
1240	222980925	5122	residential			B	0	0	F	F	0.000460602
1241	222980941	5122	residential			B	0	0	F	F	0.000561613
1242	222980942	5122	residential			B	0	0	F	F	0.00267402
1243	222981018	5122	residential			B	0	0	F	F	0.00173522
1244	222981181	5141	service			B	0	0	F	F	0.00106257
1245	222981326	5131	motorway_link			F	0	1	T	F	0.0013677
1246	222981338	5131	motorway_link			F	0	1	T	F	0.00138642
1247	222981339	5131	motorway_link			F	0	0	F	F	0.00483584
1248	223109467	5122	residential	京山南路		B	0	0	F	F	0.0088783
1249	223109884	5122	residential	新溪桥路		B	0	0	F	F	0.0073188
1250	223110684	5141	service	太顺巷		B	0	0	F	F	0.00183855
1251	223110685	5141	service	保赤仓巷		F	0	0	F	F	0.00090816
1252	223801440	5141	service			B	0	0	F	F	0.000838776
1253	223801441	5141	service			B	0	0	F	F	0.00692726
1254	223801488	5141	service			B	0	0	F	F	0.00156307
1255	223801674	5122	residential	罗城公路		B	0	0	F	F	0.0153581
1256	223801798	5141	service			B	0	0	F	F	0.00531275
1257	223802131	5122	residential	金鹰路		F	0	0	F	F	0.0246495
1258	223802267	5122	residential			B	0	0	F	F	0.00467533
1259	223802310	5141	service			B	0	0	F	F	0.00523603
1260	223802529	5141	service			B	0	0	F	F	0.00311198
1261	223802577	5141	service			B	0	0	F	F	0.00559959
1262	223802735	5115	tertiary	石桥路		F	0	0	F	F	0.0126338
1263	223802802	5115	tertiary	黎明路		F	0	0	F	F	0.0131278
1264	223802863	5115	tertiary	石桥路		F	0	0	F	F	0.0125422
1265	223802864	5115	tertiary	黎明路		F	0	0	F	F	0.0131302
1266	223803696	5115	tertiary			B	0	0	F	F	0.00743167
1267	223803885	5115	tertiary	航空路		F	0	0	F	F	0.0193786
1268	224196120	5115	tertiary	胡家路		B	0	0	F	F	0.0262008
1269	224196182	5114	secondary	志强路	X001	B	0	0	F	F	0.0259391
1270	224196283	5115	tertiary	义坊路		B	0	0	F	F	0.0189755
1271	224196550	5122	residential	兴华路		B	0	0	F	F	0.0175402
1272	224196572	5122	residential	水工路		B	0	0	F	F	0.00386105
1273	224196599	5122	residential	少华路		B	0	0	F	F	0.00341273
1274	224196613	5122	residential	同兴路		B	0	0	F	F	0.00483621
1275	224196614	5122	residential	友谊路		B	0	0	F	F	0.00780931
1276	224196639	5122	residential	自强路		B	0	0	F	F	0.00402405
1277	224196645	5122	residential	水电路		B	0	0	F	F	0.00451136
1278	224196732	5122	residential	少华路		B	0	0	F	F	0.0059081
1279	224196735	5122	residential	少华路		B	0	0	F	F	0.0023614
1280	224196743	5122	residential	体育巷		B	0	0	F	F	0.00122407
1281	224196798	5122	residential	立新路		B	0	0	F	F	0.00145981
1282	224196820	5122	residential	立新路		B	0	0	F	F	0.00601017
1283	224196823	5122	residential			B	0	0	F	F	0.000684396
1284	224196836	5122	residential	丁子岭路		B	0	0	F	F	0.00153767
1285	224197027	5122	residential	范家路		B	0	0	F	F	0.010849
1286	224197127	5141	service		X012	B	0	0	F	F	0.00119735
1287	224197572	5122	residential			B	0	0	F	F	0.00758887
1288	224197613	5122	residential			B	0	0	F	F	0.00613316
1289	224197709	5115	tertiary			B	0	-1	F	F	0.000952776
1290	224197710	5115	tertiary			B	0	0	F	F	0.00172785
1291	224247590	5114	secondary	凤凰北大道		F	0	0	F	F	0.0232542
1292	224319279	5141	service	凤皇-舍里	X010	B	0	0	F	F	0.00412226
1293	224337670	5122	residential	华亿路		B	0	0	F	F	0.00884823
1294	224337671	5122	residential	产业路		B	0	0	F	F	0.0206961
1295	224337672	5141	service			B	0	0	F	F	0.00424418
1296	224337702	5115	tertiary	毕昇路		B	0	0	F	F	0.0155585
1297	224358330	5115	tertiary	龙潭路		F	0	0	F	F	0.00965038
1298	224358420	5115	tertiary	榆林路		B	0	0	F	F	0.00944401
1299	224358528	5122	residential	水仙路		B	0	0	F	F	0.00846888
1300	224358554	5122	residential	雷家路		B	0	0	F	F	0.0130477
1301	224360001	5123	living_street			B	0	0	F	F	0.0108276
1302	224361158	5115	tertiary	富樱路		B	0	0	F	F	0.00837467
1303	224361876	5122	residential	芙蓉路		B	0	0	F	F	0.0104297
1304	224361970	5141	service			B	0	0	F	F	0.00627242
1305	224616634	5113	primary	南昌大道辅路		F	0	0	F	F	0.00761661
1306	224616640	5113	primary	南昌大道辅路		F	0	0	F	F	0.00639234
1307	224616656	5141	service			B	0	0	F	F	0.000566107
1308	224616657	5141	service			B	0	0	F	F	0.000576571
1309	224616658	5141	service			B	0	0	F	F	0.000570612
1310	224618346	5155	steps			B	0	0	F	F	0.000945786
1311	224618347	5155	steps			B	0	1	T	F	7.21876e-05
1312	224618348	5155	steps			B	0	0	F	F	0.00075127
1313	224618699	5155	steps			B	0	0	F	F	0.0011227
1314	224618824	5141	service			B	0	0	F	F	0.00248861
1315	224621747	5122	residential			B	0	0	F	F	0.00284195
1316	224621809	5122	residential			B	0	0	F	F	0.00683768
1317	224622003	5122	residential			B	0	0	F	F	0.000477171
1318	224632398	5141	service			B	0	0	F	F	0.0251936
1319	224632426	5141	service			B	0	0	F	F	0.0044679
1320	224632477	5141	service			B	0	0	F	F	0.00218888
1321	224632478	5141	service			B	0	0	F	F	0.00219362
1322	224632491	5141	service			B	0	0	F	F	0.015619
1323	224632609	5141	service			B	0	0	F	F	0.00530806
1324	224632616	5141	service			B	0	0	F	F	0.00156183
1325	224632643	5141	service	逸兴路		B	0	0	F	F	0.00565628
1326	224632777	5141	service			F	0	0	F	F	0.000814873
1327	224632779	5141	service			B	0	0	F	F	0.00132932
1328	224633155	5141	service			B	0	0	F	F	0.0102907
1329	224633262	5141	service			F	0	0	F	F	0.00065316
1330	224633263	5141	service			B	0	0	F	F	0.00272942
1331	224633265	5141	service			B	0	0	F	F	0.00104728
1332	224633266	5141	service			F	0	0	F	F	0.00098749
1333	224633287	5141	service			B	0	0	F	F	0.00261881
1334	224633333	5141	service			B	0	0	F	F	0.00196163
1335	224645565	5152	cycleway			B	0	1	T	F	0.00216428
1336	224645721	5115	tertiary			F	0	1	T	F	0.00251996
1337	224645831	5112	trunk	八一大桥	G105;G316	F	0	1	T	F	0.00196691
1338	224646314	5112	trunk	阳明路	G105;G316	F	0	0	F	F	0.00122459
1339	224646370	5112	trunk	八一大桥	G105;G316	F	0	1	T	F	0.0114505
1340	224646555	5112	trunk	八一大桥	G105;G316	F	0	1	T	F	0.00345693
1341	224646753	5115	tertiary	庐山南大道		F	0	0	F	F	0.00508073
1342	224646915	5112	trunk	八一大桥	G105;G316	F	0	1	T	F	0.00348416
1343	224647242	5112	trunk	庐山南大道	G316	F	40	0	T	F	0.0011437
1344	224647873	5112	trunk	庐山中大道	G316	F	0	0	F	F	0.00679469
1345	224648422	5112	trunk	庐山中大道	G316	F	0	0	F	F	0.0233778
1346	224648670	5115	tertiary	桂苑大道		F	0	0	F	F	0.00647554
1347	224649207	5114	secondary	枫林西大街		F	0	0	F	F	0.00511055
1348	224649271	5114	secondary			F	0	0	F	F	0.000560378
1349	224649272	5114	secondary			F	0	0	F	F	0.000475334
1350	224649358	5115	tertiary	桂苑大道		F	0	0	F	F	0.00650406
1351	224649488	5115	tertiary	桂苑大道		F	0	0	F	F	0.00825592
1352	224649796	5112	trunk	昌西大道		F	0	0	F	F	0.0230982
1353	224703150	5141	service			B	0	0	F	F	0.0032761
1354	224703151	5141	service			B	0	0	F	F	0.0077104
1355	224703152	5141	service			B	0	0	F	F	0.00816901
1356	224703153	5141	service			B	0	0	F	F	0.00301193
1357	224703154	5141	service			B	0	0	F	F	0.00100943
1358	224703488	5141	service			B	0	0	F	F	0.00422403
1359	224703506	5122	residential	南全附线		B	0	0	F	F	0.00829358
1360	224712601	5141	service			B	0	0	T	F	0.00201833
1361	224712674	5141	service			B	0	0	F	F	0.00243961
1362	224713020	5141	service			B	0	0	F	F	0.006447
1363	224713086	5141	service			B	0	0	F	F	0.00480498
1364	224713215	5141	service			B	0	0	F	F	0.00087332
1365	224713313	5141	service			B	0	0	F	F	0.00409417
1366	224714007	5115	tertiary	昌北大道		F	0	0	F	F	0.0262378
1367	224714016	5122	residential	车塘湖路		B	0	0	F	F	0.00951114
1368	224714033	5114	secondary	英雄大道		F	0	0	F	F	0.0420472
1369	224722993	5112	trunk	庐山中大道	G316	F	0	0	F	F	0.0100628
1370	224722996	5112	trunk	庐山中大道	G316	F	0	0	F	F	0.0121044
1371	224723062	5141	service			B	0	0	F	F	0.0054457
1372	224723591	5112	trunk	庐山中大道	G316	F	0	0	F	F	0.0102609
1373	224723948	5114	secondary	英雄大道		F	0	0	F	F	0.0420496
1374	224723949	5114	secondary	英雄大道	Y202	F	0	0	F	F	0.00483951
1375	224724050	5115	tertiary			B	0	0	F	F	0.00066889
1376	224724051	5115	tertiary			B	0	0	F	F	0.00195933
1377	224724327	5141	service			B	0	0	F	F	0.000494107
1378	224724547	5141	service			B	0	0	F	F	0.000602224
1379	224724671	5141	service			B	0	0	F	F	0.00360925
1380	224728010	5121	unclassified			B	0	0	F	F	0.00534881
1381	224731149	5121	unclassified			B	0	0	F	F	0.00228557
1382	224731438	5115	tertiary	蛟桥-枫景		B	0	0	F	F	0.0107224
1383	224732001	5115	tertiary	农大-蔡村	Y207	B	0	0	F	F	0.0157374
1384	224732002	5141	service			B	0	0	F	F	0.00675433
1385	224732153	5121	unclassified			B	0	0	F	F	0.00602654
1386	224732577	5122	residential			B	0	0	F	F	0.00698515
1387	224732578	5115	tertiary			B	0	0	F	F	0.000415931
1388	224732636	5115	tertiary	皇姑路	Y203	B	0	0	F	F	0.011745
1389	224732731	5122	residential	英雄四路		B	0	0	F	F	0.00926153
1390	224732841	5122	residential			B	0	0	F	F	0.00625666
1391	224733502	5114	secondary			F	0	0	F	F	0.0023188
1392	224733555	5114	secondary			F	0	0	F	F	0.000305969
1393	224733556	5114	secondary			F	0	0	F	F	0.000258217
1394	224733812	5121	unclassified			F	0	0	F	F	0.00263341
1395	224733813	5121	unclassified			F	0	0	F	F	0.00279728
1396	224733817	5121	unclassified			B	0	0	F	F	0.0089509
1397	224831346	5111	motorway			F	0	1	T	F	0.000141287
1398	224831362	5111	motorway			F	0	0	F	F	0.00262434
1399	224831371	5111	motorway			F	0	0	F	F	0.000750434
1400	224831428	5115	tertiary	农大-蔡村	Y207	B	0	0	F	F	0.0033841
1401	224831502	5141	service			B	0	0	F	F	0.00351252
1402	224831797	5122	residential			B	0	0	F	F	0.0131336
1403	224831869	5141	service			B	0	0	F	F	0.0253564
1404	224832180	5141	service			B	0	0	F	F	0.0150011
1405	224832278	5141	service			B	0	0	F	F	0.00185826
1406	224832306	5141	service			B	0	0	F	F	0.000413263
1407	224832307	5141	service			B	0	0	F	F	0.00445073
1408	224832309	5141	service			B	0	0	F	F	0.00201182
1409	224832360	5141	service			B	0	-1	F	T	0.00046602
1410	224832361	5141	service			B	0	0	F	F	0.00476851
1411	224832525	5122	residential			B	0	0	F	F	0.00220068
1412	224857159	5121	unclassified			B	0	0	F	F	0.0247632
1413	224857254	5141	service			B	0	-1	F	T	0.000293727
1414	224857315	5122	residential			B	0	0	F	F	0.00619148
1415	224857349	5122	residential			B	0	0	F	F	0.0101277
1416	224857427	5141	service			B	0	0	F	F	0.00111212
1417	224857428	5141	service			B	0	0	F	F	0.00166499
1418	224857433	5141	service			B	0	0	F	F	0.00429067
1419	224857501	5141	service			B	0	0	F	F	0.00611448
1420	224857530	5141	service			B	0	0	F	F	0.00144941
1421	224857662	5141	service			B	0	0	F	F	0.0135253
1422	224936626	5113	primary	坎头－揭家		B	0	0	F	F	0.0152668
1423	224936627	5113	primary			B	0	0	F	F	0.00173694
1424	224936628	5113	primary		X041	B	0	-1	F	T	0.000568208
1425	224936630	5113	primary	机场大道	ZGA1	F	0	0	F	F	0.000767648
1426	224936687	5141	service			F	0	1	T	F	0.00241575
1427	224936928	5113	primary			B	0	0	F	F	0.00197778
1428	224936943	5141	service			F	0	0	F	F	0.00163982
1429	224936961	5141	service			B	0	0	F	F	0.00047586
1430	224936969	5141	service	东二路		F	0	0	F	F	0.0010108
1431	224936970	5141	service	南三东路		B	0	0	F	F	0.00177107
1432	224936971	5141	service	西一路		B	0	0	F	F	0.0122749
1433	224936973	5141	service	西三路		B	0	0	F	F	0.0150824
1434	224937019	5141	service	南二西路		B	0	0	F	F	0.0028895
1435	224937037	5141	service	南四西路		B	0	0	F	F	0.00284817
1436	224937040	5141	service	南六西路		B	0	0	F	F	0.00283221
1437	224937041	5141	service	西二路		B	0	0	F	F	0.00591425
1438	224937042	5141	service	南五西路		B	0	0	F	F	0.00134966
1439	224937056	5141	service	南七西路		B	0	0	F	F	0.00284252
1440	224937077	5141	service	南七东路		B	0	0	F	F	0.00180649
1441	224937078	5141	service	南四东路		B	0	0	F	F	0.00173948
1442	224937079	5141	service	南五东路		B	0	0	F	F	0.00177744
1443	224937143	5115	tertiary	江新段	Y442	B	0	0	F	F	0.00494956
1444	225190854	5122	residential			B	0	0	F	F	0.00775623
1445	225190884	5122	residential			B	0	0	F	F	0.000743566
1446	225190885	5122	residential			B	0	0	F	F	0.000944905
1447	225190886	5122	residential			B	0	0	F	F	0.00107772
1448	225190887	5122	residential			B	0	0	F	F	0.000810576
1449	225190919	5115	tertiary	枫林东大街		F	0	0	F	F	0.00812136
1450	225190986	5115	tertiary	枫林东大街		F	0	0	F	F	0.00809199
1451	225190987	5114	secondary	枫林大道		F	0	0	F	F	0.00169443
1452	225191375	5114	secondary	枫林西大街		F	0	0	F	F	0.00501151
1453	225191377	5114	secondary	枫林大道		F	0	0	F	F	0.0279128
1454	225196004	5114	secondary	双港西大街		F	0	0	F	F	0.0399588
1455	225221081	5122	residential			B	0	0	F	F	0.00203192
1456	225221108	5122	residential			B	0	0	F	F	0.00203672
1457	225221109	5122	residential			B	0	0	F	F	0.00202638
1458	225349162	5114	secondary	樵新路		B	0	0	F	F	0.0103856
1459	225349163	5121	unclassified			B	0	0	F	F	0.00844959
1460	225349240	5121	unclassified			B	0	0	F	F	0.00374043
1461	225349318	5121	unclassified			B	0	0	F	F	0.00391374
1462	225349502	5121	unclassified			B	0	0	F	F	0.00807859
1463	225349686	5115	tertiary	堤顶公路		B	0	0	F	F	0.00159869
1464	225361845	5141	service			B	0	0	F	F	0.00390308
1465	225361910	5114	secondary	赣江大桥	赣江大桥(北桥)	F	0	1	T	F	0.00708417
1466	225361911	5114	secondary	赣江大桥	赣江大桥(北桥)	F	0	1	T	F	0.00707281
1467	225361913	5114	secondary	扬子洲路		F	0	0	F	F	0.00326003
1468	225361914	5114	secondary	扬子洲路		F	0	0	F	F	0.00329247
1469	225361931	5122	residential			B	0	0	F	F	0.00670331
1470	225361951	5141	service			B	0	0	F	F	0.00422963
1471	225372108	5152	cycleway			B	0	0	F	F	0.00376296
1472	225372298	5131	motorway_link			F	0	0	F	F	0.00303478
1473	225372373	5152	cycleway			B	0	0	F	F	0.00342851
1474	225372444	5141	service			B	0	0	F	F	0.0023934
1475	225372451	5141	service			B	0	0	F	F	0.000695039
1476	225372569	5122	residential			B	0	0	F	F	0.00278651
1477	225372570	5122	residential			B	0	0	F	F	0.00247474
1478	225372602	5122	residential			B	0	0	F	F	0.00906618
1479	225372603	5122	residential			B	0	0	F	F	0.00116579
1480	225372604	5122	residential			B	0	0	F	F	0.00135079
1481	225372614	5122	residential			B	0	0	F	F	0.00328401
1482	225372615	5122	residential			B	0	0	F	F	0.000585725
1483	225372631	5122	residential			B	0	0	F	F	0.000390771
1484	225372632	5122	residential			B	0	0	F	F	0.000386047
1485	225372656	5141	service			B	0	0	F	F	0.00544288
1486	225372663	5141	service			B	0	0	F	F	0.000516798
1487	225372667	5141	service			B	0	0	F	F	0.0059691
1488	225372668	5141	service			B	0	0	F	F	0.00140626
1489	225372671	5141	service			B	0	0	F	F	0.00148184
1490	225372849	5141	service			B	0	0	F	F	0.00379296
1491	225372850	5141	service			B	0	0	F	F	0.00296094
1492	225372867	5141	service			B	0	0	F	F	0.00841015
1493	225372925	5141	service			B	0	0	F	F	0.00279118
1494	225372926	5141	service			B	0	0	F	F	0.00765516
1495	225373091	5122	residential			B	0	0	F	F	0.00285496
1496	225373092	5141	service			B	0	0	F	F	0.0116888
1497	225373097	5141	service			B	0	0	F	F	0.00357979
1498	225373098	5141	service			B	0	0	F	F	0.000808338
1499	225373158	5141	service			B	0	0	F	F	0.0100141
1500	225373159	5141	service			B	0	0	F	F	0.00550014
1501	225373282	5141	service			B	0	0	F	F	0.00227327
1502	225373283	5141	service			B	0	0	F	F	0.0255261
1503	225373284	5141	service			B	0	0	F	F	0.00156536
1504	225373479	5141	service			B	0	0	F	F	0.0069994
1505	225373482	5122	residential			B	0	0	F	F	0.0286239
1506	225373935	5115	tertiary	张家笃-招贤	Y055	B	0	0	F	F	0.0107002
1507	225373958	5141	service			B	0	0	F	F	0.00590955
1508	225374174	5122	residential			B	0	0	F	F	0.00804027
1509	225374177	5141	service			B	0	0	F	F	0.00615174
1510	225375077	5141	service	鹿聚路		B	0	0	F	F	0.00282568
1511	225376413	5141	service			B	0	0	F	F	0.00267532
1512	225376415	5141	service			B	0	0	F	F	0.00137139
1513	225376672	5141	service			B	0	0	F	F	0.000786855
1514	225376673	5141	service			B	0	0	F	F	0.00221248
1515	225377352	5141	service			B	0	0	F	F	0.00405476
1516	225377354	5141	service			B	0	0	F	F	0.00148332
1517	225377505	5141	service			B	0	0	F	F	0.00266761
1518	225377523	5141	service			B	0	0	F	F	0.0031449
1519	225377537	5141	service			B	0	0	F	F	0.000857742
1520	225377663	5141	service			B	0	0	F	F	0.00282449
1521	225377664	5141	service			B	0	0	F	F	0.00032357
1522	225377665	5141	service			B	0	0	F	F	0.00248109
1523	225377666	5141	service			B	0	0	F	F	0.00329759
1524	225377671	5141	service			B	0	0	F	F	0.00233888
1525	225377798	5141	service			B	0	0	F	F	0.000951332
1526	225377817	5141	service			B	0	0	F	F	0.00229843
1527	225377848	5141	service			B	0	0	F	F	0.00110722
1528	225377982	5141	service			B	0	0	F	F	0.00186338
1529	225378199	5141	service			B	0	0	F	F	0.00316029
1530	225378234	5122	residential			B	0	0	F	F	0.00166976
1531	225378240	5122	residential			B	0	0	F	F	0.00182114
1532	225378264	5141	service			B	0	0	F	F	0.00386799
1533	225378339	5141	service			B	0	0	F	F	0.0037556
1534	225378352	5141	service			B	0	0	F	F	0.00100461
1535	225378401	5141	service			B	0	0	F	F	0.00097544
1536	225378441	5141	service			B	0	0	F	F	0.00154925
1537	225378565	5141	service			B	0	0	F	F	0.00366734
1538	225378566	5141	service			B	0	0	F	F	0.00152761
1539	225378567	5141	service			B	0	0	F	F	0.00357933
1540	225378577	5141	service			B	0	0	F	F	0.0063301
1541	225378617	5141	service			B	0	0	F	F	0.000789164
1542	225378928	5122	residential	高新八路		B	0	0	F	F	0.00320792
1543	225378990	5141	service			B	0	0	F	F	0.00101239
1544	225378991	5141	service			B	0	0	F	F	0.00341541
1545	225379007	5141	service			B	0	0	F	F	0.00267441
1546	225379033	5141	service			B	0	0	F	F	0.00879589
1547	225379097	5141	service			B	0	0	F	F	0.00220125
1548	225379113	5141	service			B	0	0	F	F	0.00141414
1549	225379144	5141	service			B	0	0	F	F	0.00264184
1550	225379145	5141	service			B	0	0	F	F	0.00287457
1551	225379146	5141	service			B	0	0	F	F	0.000831141
1552	225379401	5141	service			B	0	0	F	F	0.00763636
1553	225379402	5141	service			B	0	0	F	F	0.00584628
1554	225379404	5141	service			B	0	0	F	F	0.00671724
1555	225379557	5141	service			B	0	0	F	F	0.0107301
1556	225379707	5141	service			B	0	0	F	F	0.007631
1557	225379741	5141	service			B	0	0	F	F	0.00250219
1558	225380214	5122	residential	科技大道		B	0	0	F	F	0.0241733
1559	225380235	5122	residential	民营大道		B	0	0	F	F	0.00895016
1560	225380261	5141	service			B	0	0	F	F	0.00141007
1561	225380271	5141	service			B	0	0	F	F	0.00329448
1562	225380272	5141	service			B	0	0	F	F	0.000865657
1563	225380303	5141	service			B	0	0	F	F	0.00468335
1564	225380373	5141	service			B	0	0	F	F	0.00283041
1565	225380392	5141	service			B	0	0	F	F	0.00450791
1566	225380416	5141	service			B	0	0	F	F	0.00450244
1567	225380436	5122	residential	火炬四路		B	0	0	F	F	0.00788223
1568	225380503	5122	residential			B	0	0	F	F	0.0030164
1569	225380534	5122	residential	科技大道		B	0	0	F	F	0.0014206
1570	225381407	5122	residential			F	0	0	F	F	0.00271374
1571	225381409	5122	residential	科技大道		F	0	0	F	F	0.00397344
1572	225381411	5122	residential			B	0	0	F	F	0.00294194
1573	225381854	5122	residential			F	0	0	F	F	0.0028908
1574	225382545	5122	residential			B	0	0	F	F	0.00249365
1575	225382572	5141	service			B	0	0	F	F	0.00244999
1576	225382587	5141	service			B	0	0	F	F	0.00536843
1577	225382599	5141	service			B	0	0	F	F	0.00485069
1578	225383024	5141	service			B	0	0	F	F	0.00137276
1579	225383307	5141	service	朱湖路		B	0	0	F	F	0.0036904
1580	225383529	5115	tertiary	兴旺街		B	0	0	F	F	0.00215952
1581	225383530	5141	service	硝皮场街		B	0	0	F	F	0.00308725
1582	225383556	5115	tertiary	董家窑路		B	0	0	F	F	0.00322978
1583	225383648	5115	tertiary	方志敏广场		B	0	0	F	F	0.00238003
1584	225383685	5141	service	聆江二路		B	0	0	F	F	0.00582624
1585	225383686	5141	service			B	0	0	F	F	0.00299516
1586	225383694	5141	service	聆江一路		B	0	0	F	F	0.00389748
1587	225383695	5141	service	上沙窝路		B	0	0	F	F	0.00433926
1588	225383735	5153	footway			B	0	0	F	F	0.00200244
1589	225383736	5115	tertiary	下沙窝路		B	0	0	F	F	0.00316886
1590	225383831	5115	tertiary	王家庄路		B	0	0	F	F	0.00317349
1591	225383832	5115	tertiary	五纬路		B	0	0	F	F	0.0016895
1592	225383858	5141	service			B	0	0	F	F	0.00199585
1593	225385258	5141	service			F	0	0	F	F	0.00146412
1594	225385381	5141	service			F	0	0	F	F	0.00136015
1595	225385382	5141	service			F	0	0	F	F	0.00136209
1596	225385540	5141	service			B	0	0	F	F	0.00253155
1597	225385541	5141	service			B	0	0	F	F	0.00156254
1598	225385556	5141	service	花园角街		F	0	0	F	F	0.00269707
1599	225385593	5141	service			B	0	0	F	F	0.000753986
1600	225385684	5141	service	射步亭街		B	0	0	F	F	0.00251068
1601	225385685	5141	service	扁担巷		B	0	0	F	F	0.00113055
1602	225385807	5124	pedestrian	醋巷		B	0	0	F	F	0.00124708
1603	225385813	5141	service	直冲街		B	0	0	F	F	0.00340125
1604	225386973	5141	service			B	0	0	F	F	0.00136574
1605	225387011	5141	service			B	0	0	F	F	0.00264249
1606	225387012	5141	service			B	0	0	F	F	0.00237055
1607	225387046	5141	service			B	0	0	F	F	0.00251354
1608	225387048	5122	residential			B	0	0	F	F	0.00167603
1609	225387054	5141	service			B	0	0	F	F	0.000872489
1610	225387062	5141	service			B	0	0	F	F	0.0010649
1611	225387089	5155	steps			B	0	0	F	F	0.000181236
1612	225387106	5122	residential			B	0	0	F	F	0.000323542
1613	225387107	5141	service			B	0	0	F	F	0.00564177
1614	225387140	5141	service			B	0	0	F	F	0.000372344
1615	225387141	5141	service			B	0	0	F	F	0.00173573
1616	225387142	5141	service			B	0	0	F	F	0.00106995
1617	225387480	5141	service			B	0	0	F	F	0.00221043
1618	225387481	5141	service			B	0	0	F	F	0.00136668
1619	225387482	5141	service			B	0	0	F	F	0.0015269
1620	225387483	5141	service			B	0	0	F	F	0.00240674
1621	225387484	5141	service			B	0	0	F	F	0.001403
1622	225387597	5141	service			B	0	0	F	F	0.0075565
1623	225387598	5141	service			B	0	0	F	F	0.00151196
1624	225387626	5141	service			B	0	0	F	F	0.0104223
1625	225387645	5141	service			B	0	0	F	F	0.00193108
1626	225387646	5141	service			B	0	0	F	F	0.00427043
1627	225387675	5141	service			B	0	0	F	F	0.0032203
1628	225387676	5141	service			B	0	0	F	F	0.00213229
1629	225387721	5141	service			B	0	0	F	F	0.00274294
1630	225387722	5141	service			B	0	0	F	F	0.00125098
1631	225387763	5141	service			B	0	0	F	F	0.00235275
1632	225387845	5141	service			B	0	0	F	F	0.00246437
1633	225389499	5141	service			B	0	0	F	F	0.00315267
1634	225389533	5141	service			B	0	0	F	F	0.00152544
1635	225390985	5141	service			B	0	0	F	F	0.00454754
1636	225390987	5141	service			B	0	0	F	F	0.00214712
1637	225390988	5141	service			B	0	0	F	F	0.00225968
1638	225391867	5122	residential	京海路		B	0	0	F	F	0.00487137
1639	225391868	5122	residential	京海横街		B	0	0	F	F	0.00273655
1640	225392288	5141	service			B	0	0	F	F	0.00912842
1641	225392603	5122	residential			B	0	0	F	F	0.00429392
1642	225392605	5141	service			B	0	0	F	F	0.00150781
1643	225392921	5141	service			B	0	0	F	F	0.00699765
1644	225393238	5122	residential	东龙街		B	0	0	F	F	0.00693452
1645	225393509	5141	service			B	0	0	F	F	0.00492032
1646	225393523	5141	service			B	0	0	F	F	0.00467891
1647	225393536	5141	service			B	0	0	F	F	0.00298431
1648	225393637	5141	service			B	0	0	F	F	0.00684622
1649	225393638	5141	service			B	0	0	F	F	0.00241213
1650	225393652	5122	residential	涤纶路		B	0	0	F	F	0.00346833
1651	225393672	5122	residential	万仁路		B	0	0	F	F	0.00371705
1652	225393817	5122	residential	奉贤巷		B	0	0	F	F	0.00117737
1653	225393822	5122	residential	福康路		B	0	0	F	F	0.00202516
1654	225393939	5141	service			B	0	0	F	F	0.00577484
1655	225393944	5141	service			B	0	0	F	F	0.00162581
1656	225393975	5141	service			B	0	0	F	F	0.000930326
1657	225394008	5141	service			B	0	0	F	F	0.00337927
1658	225394009	5141	service	塔子桥北路		B	0	0	F	F	0.00661662
1659	225394026	5122	residential	塔子桥南路		B	0	0	F	F	0.0102456
1660	225394063	5141	service			B	0	0	F	F	0.0031921
1661	225394083	5141	service			B	0	0	F	F	0.00139981
1662	225394084	5122	residential			B	0	0	F	F	0.00678338
1663	225394085	5141	service			B	0	0	F	F	0.0041318
1664	225394100	5141	service			B	0	0	F	F	0.00215852
1665	225394234	5141	service			B	0	0	F	F	0.00651573
1666	225394303	5141	service			B	0	0	F	F	0.00706838
1667	225398789	5141	service			B	0	0	F	F	0.00326502
1668	225398790	5141	service			B	0	0	F	F	0.00421829
1669	225398850	5141	service			B	0	0	F	F	0.00181177
1670	225398873	5141	service			B	0	0	F	F	0.00431275
1671	225399037	5141	service			B	0	0	F	F	0.00150967
1672	225399038	5141	service			B	0	0	F	F	0.00318481
1673	225399039	5141	service			B	0	0	F	F	0.00129945
1674	225399040	5141	service			B	0	0	F	F	0.00147219
1675	225399041	5141	service			B	0	0	F	F	0.00171716
1676	225399993	5141	service	广场一街		B	0	0	F	F	0.00232975
1677	225399994	5141	service	香江二街		B	0	0	F	F	0.00231668
1678	225399995	5141	service	解放二街		B	0	0	F	F	0.00234027
1679	225399996	5141	service	广场四街		B	0	0	F	F	0.00232542
1680	225399997	5141	service	香江三街		B	0	0	F	F	0.00231541
1681	225399998	5141	service	解放六街		B	0	0	F	F	0.00233164
1682	225399999	5141	service	香江一街		B	0	0	F	F	0.00232051
1683	225400000	5141	service	香江四街		B	0	0	F	F	0.00231504
1684	225400001	5141	service	香江中路		B	0	0	F	F	0.0016238
1685	225400002	5141	service	香江五街		B	0	0	F	F	0.00231108
1686	225400003	5141	service	解放四街		B	0	0	F	F	0.00233476
1687	225400004	5141	service	广场六街		B	0	0	F	F	0.00232176
1688	225400005	5141	service	广场三街		B	0	0	F	F	0.00232681
1689	225400006	5141	service	广场五街		B	0	0	F	F	0.00232389
1690	225400007	5141	service	解放五街		B	0	0	F	F	0.00233496
1691	225400008	5141	service	香江中路		B	0	0	F	F	0.00300902
1692	225400009	5141	service	广场二街		B	0	0	F	F	0.00232726
1693	225400010	5141	service	解放三街		B	0	0	F	F	0.00233733
1694	225400506	5141	service			B	0	0	F	F	0.00920714
1695	225400528	5141	service			B	0	0	F	F	0.00462462
1696	225400556	5141	service			B	0	0	F	F	0.00106973
1697	225400628	5141	service			B	0	0	F	F	0.00771002
1698	225400629	5141	service			B	0	0	F	F	0.000797793
1699	225400649	5141	service			B	0	0	F	F	0.000945621
1700	225400759	5141	service			B	0	0	F	F	0.00490634
1701	225400760	5141	service			B	0	0	F	F	0.00374537
1702	225400905	5141	service			B	0	0	F	F	0.00373186
1703	225400909	5141	service			B	0	0	F	F	0.00259913
1704	225400910	5141	service			B	0	0	F	F	0.00363499
1705	225400916	5141	service			B	0	0	F	F	0.00236722
1706	225401310	5141	service			B	0	0	F	F	0.00146446
1707	225401312	5141	service			B	0	0	F	F	0.00155432
1708	225401509	5141	service			B	0	0	F	F	0.00378089
1709	225401920	5141	service			B	0	0	F	F	0.00212014
1710	225401921	5141	service			B	0	0	F	F	0.00140545
1711	225401923	5141	service			B	0	0	F	F	0.00293652
1712	225402333	5141	service			B	0	0	F	F	0.00197709
1713	225402340	5141	service			B	0	0	F	F	0.00174169
1714	225402341	5141	service			B	0	0	F	F	0.00189646
1715	225402347	5141	service			B	0	0	F	F	0.0040899
1716	225402352	5141	service			B	0	0	F	F	0.00153038
1717	225402353	5141	service			B	0	0	F	F	0.00105497
1718	225402448	5141	service			B	0	0	F	F	0.0032228
1719	225402449	5141	service			B	0	0	F	F	0.00101282
1720	225402450	5141	service			B	0	0	F	F	0.00298895
1721	225402688	5114	secondary	青山湖南大道	X006	F	0	0	F	F	0.0282109
1722	225404384	5141	service			B	0	0	F	F	0.00456211
1723	225405186	5141	service			B	0	0	F	F	0.00254015
1724	225405188	5141	service			B	0	0	F	F	0.00136008
1725	225407683	5141	service			B	0	0	F	F	0.000276259
1726	225407685	5141	service			B	0	0	F	F	0.0108869
1727	225408306	5141	service			B	0	0	F	F	0.00606637
1728	225408310	5141	service			B	0	0	F	F	0.00343281
1729	225408316	5141	service			B	0	0	F	F	0.00131223
1730	225408344	5141	service			B	0	0	F	F	0.00867646
1731	225408372	5141	service			B	0	0	F	F	0.00096497
1732	225408373	5141	service			B	0	0	F	F	0.000530233
1733	225408426	5141	service			B	0	0	F	F	0.00284803
1734	225408433	5141	service			B	0	0	F	F	0.00164376
1735	225408479	5141	service			B	0	0	F	F	0.00413338
1736	225408484	5141	service			B	0	0	F	F	0.00140477
1737	225408560	5141	service			B	0	0	F	F	0.00013408
1738	225408561	5141	service			B	0	0	F	F	0.00389226
1739	225408562	5141	service			B	0	0	F	F	0.00198566
1740	225408594	5141	service			B	0	0	F	F	0.00336267
1741	225408625	5141	service			B	0	0	F	F	0.00173775
1742	225408626	5141	service			B	0	0	F	F	0.000868215
1743	225408651	5141	service			B	0	0	F	F	0.0104881
1744	225408696	5141	service			B	0	0	F	F	0.00854431
1745	225408803	5141	service			B	0	0	F	F	0.000670219
1746	225408805	5141	service			B	0	0	F	F	0.000957563
1747	225408824	5141	service			B	0	0	F	F	0.00218216
1748	225408827	5141	service			B	0	0	F	F	0.00183005
1749	225408865	5141	service			B	0	0	F	F	0.00643301
1750	225532725	5141	service			B	0	0	F	F	0.00171071
1751	225532751	5141	service	芭茅一巷		B	0	0	F	F	0.00153422
1752	225532769	5141	service			B	0	0	F	F	0.00174464
1753	225532784	5141	service	新建后墙街		F	0	0	F	F	0.00215885
1754	225532785	5141	service	五台庵路		B	0	0	F	F	0.00198028
1755	225532786	5141	service	土井巷		B	0	0	F	F	0.00137951
1756	225533909	5122	residential			B	0	0	F	F	0.000376469
1757	225534689	5141	service	曹家巷		B	0	0	F	F	0.00145751
1758	225534712	5123	living_street			B	0	0	F	F	0.000533024
1759	225534741	5122	residential			B	0	0	F	F	0.00183663
1760	225534774	5141	service	康王庙巷		F	0	0	F	F	0.00178083
1761	225534843	5141	service	梢瓜池巷		B	0	0	F	F	0.00196153
1762	225534975	5141	service			B	0	0	F	F	0.00372684
1763	225535612	5141	service	养济院路		B	0	0	F	F	0.00157961
1764	225536092	5141	service			B	0	0	F	F	0.00148344
1765	225536093	5141	service			B	0	0	F	F	0.00444464
1766	225536182	5122	residential	时尚北路		B	0	0	F	F	0.00255306
1767	225536284	5141	service			B	0	0	F	F	0.00483141
1768	225536285	5141	service			B	0	0	F	F	0.000384145
1769	225536288	5141	service	华城路		B	0	0	F	F	0.0017808
1770	225536293	5141	service			B	0	0	F	F	0.000901361
1771	225536294	5141	service			B	0	0	F	F	0.000465269
1772	225536338	5123	living_street			B	0	0	F	F	0.00177681
1773	225536596	5123	living_street			B	0	0	F	F	0.00160179
1774	225538266	5141	service			B	0	0	F	F	0.00215264
1775	225538289	5141	service			B	0	0	F	F	0.00210855
1776	225538306	5141	service			B	0	0	F	F	0.00164855
1777	225539428	5141	service			B	0	0	F	F	0.00576638
1778	225539467	5141	service			B	0	0	F	F	0.00148244
1779	225539552	5141	service	后桶巷		B	0	0	F	F	0.00425972
1780	225539652	5141	service			B	0	0	F	F	0.000249715
1781	225539653	5141	service			B	0	0	F	F	0.00133706
1782	225539658	5141	service			B	0	0	F	F	0.00075693
1783	225540386	5141	service			B	0	0	F	F	0.00541863
1784	225540392	5141	service			B	0	0	F	F	0.00228331
1785	225540426	5141	service			B	0	0	F	F	0.00245248
1786	225540444	5141	service			B	0	0	F	F	0.00311187
1787	225540489	5141	service	豆芽巷		B	0	0	F	F	0.00174748
1788	225540490	5122	residential			B	0	0	F	F	0.00301178
1789	225540660	5115	tertiary	二七北路		F	0	0	F	F	0.00535052
1790	225540699	5141	service	紫金城路		B	0	0	F	F	0.0115654
1791	225540755	5115	tertiary	旭照路		F	0	0	F	F	0.00430783
1792	225540868	5114	secondary	三经路		F	0	0	F	F	0.00978413
1793	225541081	5115	tertiary	二七北路		F	0	0	F	F	0.00532627
1794	225541432	5115	tertiary	起凤路		F	0	0	F	F	0.0108246
1795	225541442	5122	residential			B	0	0	F	F	0.00436466
1796	225541657	5141	service			B	0	0	F	F	0.00055664
1797	225677960	5153	footway			B	0	0	F	F	0.00662434
1798	225678615	5153	footway			B	0	0	F	F	0.00115733
1799	225678616	5153	footway			B	0	0	F	F	0.00201861
1800	225678617	5153	footway			B	0	0	F	F	0.00314779
1801	225678676	5153	footway			B	0	0	F	F	0.00240886
1802	225678677	5153	footway			B	0	0	F	F	0.000638467
1803	225678759	5153	footway			B	0	0	F	F	0.00143879
1804	225678760	5153	footway			B	0	0	F	F	0.00134462
1805	225679792	5153	footway			B	0	0	F	F	0.000473567
1806	225681444	5141	service			B	0	0	F	F	0.000813114
1807	225681794	5141	service			B	0	0	F	F	0.000823978
1808	225681804	5141	service			B	0	0	F	F	0.0131141
1809	225681827	5141	service			B	0	0	F	F	0.0058673
1810	225681830	5141	service			B	0	0	F	F	0.00358094
1811	225682352	5122	residential	尧顺路		B	0	0	F	F	0.00673242
1812	225682353	5115	tertiary	警民路	Y002	B	0	0	F	F	0.00815008
1813	225682423	5141	service			B	0	0	F	F	0.00707544
1814	225682529	5141	service			B	0	0	F	F	0.00253628
1815	225682555	5141	service			B	0	0	F	F	0.0015947
1816	225682576	5141	service			B	0	0	F	F	0.00135181
1817	225682577	5141	service			F	0	0	F	F	0.00108559
1818	225682578	5141	service			F	0	0	F	F	0.00240229
1819	225682579	5141	service			F	0	0	F	F	0.00248118
1820	225682781	5122	residential	江铃东一路		B	0	0	F	F	0.0081034
1821	225682810	5123	living_street			B	0	0	F	F	0.0037349
1822	225682833	5141	service			B	0	0	F	F	0.00170533
1823	225682944	5115	tertiary	江铃东二路	Y002	B	0	0	F	F	0.0115682
1824	225682947	5141	service			B	0	0	F	F	0.00860963
1825	225682957	5141	service			B	0	0	F	F	0.00355382
1826	225682958	5141	service			B	0	0	F	F	0.00200964
1827	225682968	5141	service			B	0	0	F	F	0.000390826
1828	225683024	5141	service	江铃西一路		B	0	0	F	F	0.0102422
1829	225683203	5141	service			B	0	0	F	F	0.00697861
1830	225683204	5141	service			B	0	0	F	F	0.00102763
1831	225683224	5141	service			B	0	0	F	F	0.00292975
1832	225683225	5141	service			B	0	0	F	F	0.00385706
1833	225683234	5141	service			B	0	0	F	F	0.00337337
1834	225683533	5122	residential	京西路		B	0	0	F	F	0.00242057
1835	225683640	5141	service			B	0	0	F	F	0.00085811
1836	225683648	5141	service			B	0	0	F	F	0.000695456
1837	225683789	5141	service			B	0	0	F	F	0.00405027
1838	225683796	5141	service			B	0	0	F	F	0.00278153
1839	225683804	5141	service	创业路		B	0	0	F	F	0.00354818
1840	225683916	5141	service	市场中路		B	0	0	F	F	0.00488867
1841	225683921	5141	service	市场二路		B	0	0	F	F	0.00304834
1842	225684019	5141	service	抚河南路六零一弄		B	0	0	F	F	0.00300029
1843	225783487	5141	service			B	0	0	F	F	0.00254189
1844	225783606	5122	residential			B	0	0	F	F	0.00247504
1845	225783644	5122	residential	丽水路		B	0	0	F	F	0.00445043
1846	225783665	5122	residential	勤学路		B	0	0	F	F	0.00210532
1847	225783851	5141	service			B	0	0	F	F	0.00223892
1848	225783937	5122	residential		维翰路	B	0	0	F	F	0.00539105
1849	225783957	5122	residential	尚学路		B	0	0	F	F	0.00398633
1850	225784030	5122	residential	国展路		B	0	0	F	F	0.00731001
1851	225784039	5122	residential			B	0	0	F	F	0.00237201
1852	225784090	5122	residential	遂江路		B	0	0	F	F	0.00227073
1853	225784096	5122	residential	乐水路		B	0	0	F	F	0.00723068
1854	225784172	5141	service			B	0	0	F	F	0.0246587
1855	225784173	5141	service			B	0	0	F	F	0.000171115
1856	225784207	5141	service			B	0	0	F	F	0.0207032
1857	225784281	5141	service			B	0	0	F	F	0.00395534
1858	225784282	5141	service			B	0	0	F	F	0.0094329
1859	225784283	5141	service			B	0	0	F	F	0.00441145
1860	225784343	5141	service			B	0	0	F	F	0.00029094
1861	225784344	5141	service			B	0	0	F	F	0.000278113
1862	225784378	5141	service			B	0	0	F	F	0.00672848
1863	225784398	5141	service			B	0	0	F	F	0.000587189
1864	225784399	5141	service			B	0	0	F	F	0.00144994
1865	225784407	5141	service			B	0	0	F	F	0.00133518
1866	225784408	5141	service			B	0	0	F	F	0.00130741
1867	225784445	5141	service			B	0	0	F	F	0.00387668
1868	225784446	5141	service			B	0	0	F	F	0.00112557
1869	225784447	5141	service			B	0	0	F	F	0.00399018
1870	225784448	5141	service			B	0	0	F	F	0.0021184
1871	225784805	5122	residential			B	0	1	T	F	0.00136355
1872	225784829	5114	secondary	莲花路		F	0	0	F	F	0.0109535
1873	225785103	5141	service			B	0	0	F	F	0.0396843
1874	225785228	5122	residential			B	0	0	F	F	0.00780144
1875	225785299	5141	service			B	0	0	F	F	0.012295
1876	225785347	5141	service			B	0	0	F	F	0.00916555
1877	225785348	5141	service			B	0	0	F	F	0.00166484
1878	225785521	5141	service			B	0	0	F	F	0.000906555
1879	225785522	5141	service			B	0	1	T	F	0.000899483
1880	225785606	5141	service			B	0	0	F	F	0.00768325
1881	225785607	5141	service			B	0	0	F	F	0.00905594
1882	225785608	5141	service			B	0	0	F	F	0.00255086
1883	225785609	5141	service			B	0	0	F	F	0.00400591
1884	225785655	5141	service			B	0	0	F	F	0.00230175
1885	225785700	5141	service			B	0	0	F	F	0.00125922
1886	225785701	5141	service			B	0	0	F	F	0.0019221
1887	225785702	5141	service			B	0	0	F	F	0.00191451
1888	225785703	5141	service			B	0	0	F	F	0.00327486
1889	225785704	5141	service			B	0	0	F	F	0.00244889
1890	225785708	5141	service			B	0	0	F	F	0.00519295
1891	225785767	5141	service			B	0	0	F	F	0.00511755
1892	225785768	5141	service			B	0	0	F	F	0.00108814
1893	225785769	5141	service			B	0	0	F	F	0.00227921
1894	225785829	5141	service			B	0	0	F	F	0.0101003
1895	225785839	5141	service			B	0	0	F	F	0.00821222
1896	225785891	5141	service			B	0	0	F	F	0.00166298
1897	225785919	5141	service			B	0	0	F	F	0.00864855
1898	225785920	5141	service			B	0	0	F	F	0.00260913
1899	225785972	5141	service			B	0	0	F	F	0.00212501
1900	225786042	5141	service			B	0	0	F	F	0.00321465
1901	225786043	5141	service			B	0	0	F	F	0.000991223
1902	225786192	5141	service			B	0	0	F	F	0.000287483
1903	225786194	5141	service			B	0	0	F	F	0.00929587
1904	225786215	5141	service			B	0	0	F	F	0.00535803
1905	225786297	5141	service			B	0	0	F	F	0.00166603
1906	225786331	5141	service			B	0	0	F	F	0.00537028
1907	225786391	5141	service			B	0	0	F	F	0.00209157
1908	225786478	5114	secondary			F	0	0	F	F	0.000763733
1909	225786626	5122	residential			B	0	0	F	F	0.00875767
1910	225786627	5141	service			B	0	0	F	F	0.003531
1911	225786644	5141	service			B	0	0	F	F	0.00827529
1912	225786685	5141	service			B	0	0	F	F	0.0034655
1913	225786686	5141	service			B	0	0	F	F	0.00344228
1914	225786688	5141	service			B	0	0	F	F	0.00529198
1915	225787162	5141	service			B	0	0	F	F	0.00199541
1916	225787193	5141	service			B	0	0	F	F	0.00187512
1917	225787194	5141	service			B	0	0	F	F	0.00354306
1918	225787195	5141	service			B	0	0	F	F	0.0019261
1919	225787335	5122	residential	和庭路		B	0	0	F	F	0.00212369
1920	225787528	5122	residential			B	0	0	F	F	0.0043157
1921	225787529	5122	residential			B	0	0	F	F	0.00338853
1922	225787531	5122	residential			B	0	0	F	F	0.00173864
1923	225787626	5141	service			B	0	0	F	F	0.00216375
1924	225787627	5141	service			B	0	0	F	F	0.00246476
1925	225787724	5141	service			B	0	0	F	F	0.00362622
1926	225787765	5141	service	凤凰-舍里	X010	B	0	0	F	F	0.0056233
1927	225787782	5141	service			B	0	0	F	F	0.00167415
1928	225787844	5122	residential	三弯路		B	0	0	F	F	0.00602879
1929	225787861	5141	service			B	0	0	F	F	0.00102122
1930	225787926	5141	service			B	0	0	F	F	0.00900894
1931	225787938	5141	service			B	0	0	F	F	0.00269074
1932	225787959	5141	service			B	0	0	F	F	0.00850187
1933	225787960	5141	service			B	0	0	F	F	0.0010685
1934	225787990	5141	service			B	0	0	F	F	0.00107238
1935	225788076	5141	service			B	0	0	F	F	0.0280293
1936	225788080	5141	service			B	0	0	F	F	0.00528382
1937	225870972	5141	service			B	0	0	F	F	0.00359613
1938	225870973	5141	service			B	0	0	F	F	0.00679862
1939	225870975	5122	residential			B	0	0	F	F	0.000555371
1940	225870977	5141	service			B	0	0	F	F	0.00191152
1941	225871085	5141	service			B	0	0	F	F	0.000760874
1942	225871086	5141	service			B	0	0	F	F	0.00433704
1943	225871356	5141	service			B	0	0	F	F	0.00508685
1944	225871449	5141	service			B	0	0	F	F	0.00739462
1945	225871450	5141	service			B	0	0	F	F	0.00174464
1946	225871451	5141	service			B	0	0	F	F	0.00468717
1947	225871452	5141	service			B	0	0	F	F	0.00241396
1948	225871460	5141	service			B	0	0	F	F	0.00208343
1949	225871461	5141	service			B	0	0	F	F	0.00173273
1950	225871552	5141	service			B	0	0	F	F	0.00201452
1951	225871553	5141	service			B	0	0	F	F	0.00239923
1952	225871554	5141	service			B	0	0	F	F	0.000498579
1953	225871555	5141	service			B	0	0	F	F	0.00106797
1954	225871556	5141	service			B	0	0	F	F	0.00343747
1955	225871560	5141	service			B	0	0	F	F	0.00435732
1956	225871727	5141	service	青山支路		B	0	0	F	F	0.00825257
1957	225871819	5141	service			B	0	0	F	F	0.00295768
1958	225871820	5141	service			B	0	0	F	F	0.00273103
1959	225871821	5141	service			B	0	0	F	F	0.0016197
1960	225871827	5141	service			B	0	0	F	F	0.00918461
1961	225871870	5141	service			B	0	0	F	F	0.00170079
1962	225871943	5152	cycleway			B	0	0	F	F	0.0294818
1963	225871967	5141	service			B	0	0	F	F	0.00238141
1964	225871982	5141	service			B	0	0	F	F	0.00281594
1965	225871983	5141	service			B	0	0	F	F	0.00162436
1966	225871984	5141	service			B	0	0	F	F	0.00099596
1967	225871985	5141	service			B	0	0	F	F	0.0010536
1968	225871986	5141	service			B	0	0	F	F	0.00281557
1969	225871987	5141	service			B	0	0	F	F	0.0020282
1970	225871988	5141	service			B	0	0	F	F	0.0037088
1971	225871989	5141	service			B	0	0	F	F	0.00125016
1972	225871993	5141	service			B	0	0	F	F	0.0013961
1973	225871994	5141	service			B	0	0	F	F	0.00214154
1974	225872332	5141	service			B	0	0	F	F	0.0056416
1975	225872405	5141	service			B	0	0	F	F	0.0017193
1976	225872406	5141	service			B	0	0	F	F	0.00806854
1977	225872409	5141	service			B	0	0	F	F	0.00593893
1978	225872583	5141	service			B	0	0	F	F	0.00290789
1979	225872639	5141	service			B	0	0	F	F	0.00241343
1980	225872640	5141	service			B	0	0	F	F	0.00484769
1981	225872812	5141	service			B	0	0	F	F	0.00229243
1982	225872932	5141	service			B	0	0	F	F	0.00409196
1983	225872935	5141	service			B	0	0	F	F	0.00172546
1984	225876903	5115	tertiary	金港路		B	0	0	F	F	0.0136031
1985	225877124	5115	tertiary	曹家-畜牧场	Y225	B	0	0	F	F	0.0105646
1986	226038180	5122	residential	育才路		B	0	0	F	F	0.00472798
1987	226038181	5141	service	礼贤南一巷		B	0	0	F	F	0.00131371
1988	226038182	5141	service	礼贤南路		B	0	0	F	F	0.00254572
1989	226038190	5141	service			B	0	0	F	F	0.00216466
1990	226038233	5141	service			B	0	0	F	F	0.00334666
1991	226038234	5141	service	连兴路		B	0	0	F	F	0.00169509
1992	226038249	5141	service			B	0	0	F	F	0.00505647
1993	226038250	5141	service			B	0	0	F	F	0.00462732
1994	226038280	5141	service			B	0	0	F	F	0.000219223
1995	226038281	5141	service			B	0	0	F	F	0.00116869
1996	226038282	5141	service			B	0	0	F	F	0.000629813
1997	226038283	5141	service			B	0	0	F	F	0.00325829
1998	226038672	5122	residential	前卫路		B	0	0	F	F	0.0110264
1999	226039048	5141	service			B	0	0	F	F	0.00867847
[truncated: 8,722 more rows]
