# Supplementary material for: Optimizing spatial equity of urban park cooling services: Integrating landscape metrics with K-means and PSO algorithms in Nanchang, China
Source: PLoS One. 2026 Mar 19;21(3):e0344026. doi: 10.1371/journal.pone.0344026 (PMC13001981; doi:10.1371/journal.pone.0344026)
Supplement: S1 File — (ZIP) [file pone.0344026.s001.zip › Supplementary material/Basic GIS processing information/Study of regional settlements and demographic data.xlsx]

## Sheet: 3000+居住点
OBJECTID	Community Name	X	Y	Location	POPULATION	XQID	accessibility value	500_1000	50_100_200	500	5_10_20_30
1	IM Ying Shi Plaza	115.907	28.6737	Xihu District	710	1	10.6925	7.14199	9.19453	3.64447	10.6925
2	Q Times Apartments	115.883	28.6822	Qingshanhu District	200	2	6.44492	0	3.01696	0	6.44492
3	Aihu Residence	115.974	28.7097	Nanchang County	1824	3	4.35979	0	2.86185	0	4.35979
4	Aihu Home (Villa)	115.974	28.7097	Nanchang County	20	4	11.3127	1.94634	7.23136	0	11.3127
5	Aihu Farmers' Apartments	115.963	28.7004	Nanchang County	6524	5	190.021	92.4247	147.957	88.035	190.021
6	Aishan District	115.999	28.6616	Qingshanhu District	2048	6	93.8763	90.3976	93.0317	88.035	93.8763
7	Aishui Qingyuan	115.975	28.7131	Nanchang County	1946	7	73.9325	65.6037	70.1105	0	73.9325
8	Aixi Lake North Residential Area Phase II	116.011	28.7179	Qingshanhu District	1450	8	95.7324	88.035	91.7191	88.035	95.7324
9	Aixi Lake Mansion	115.961	28.6845	Qingshanhu District	1462	9	358.652	353.475	354.571	88.035	358.652
10	Aixi Lake Longqin Bay	115.969	28.7318	Qingshanhu District	340	10	60.6862	4.94195	60.0329	0	60.6862
11	Aixi Lake One	115.981	28.6721	Nanchang County	2508	11	2.50394	0	1.006	0	2.50394
12	Aixi Kangqiao	115.978	28.7168	Nanchang County	2108	12	97.1547	0	55.0909	0	97.1547
13	Aiguo Road 109	115.884	28.6946	Donghu District	100	13	95.0765	88.035	91.0632	88.035	95.0765
14	Block 186, Aiguo Road	115.888	28.6971	Donghu District	424	14	297.393	242.302	297.393	0	297.393
15	69-75 Aiguo Road	115.883	28.6934	Donghu District	192	15	70.6252	66.101	67.1972	0.497321	70.6252
16	Dormitory of Procuratorate, Aiguo Road	115.883	28.6931	Donghu District	524	16	43.0698	0	1.006	0	43.0698
17	Dormitory of Personnel Office, Aiguo Road	115.891	28.6983	Donghu District	156	17	60.8874	10.6034	18.8236	3.64447	60.8874
18	Dormitory of Provincial People's Hospital, Aiguo Road	115.883	28.6949	Donghu District	1080	18	26.5296	0	0	0	26.5296
19	Andong Garden	115.979	28.6267	Qingshanhu District	1914	19	52.8901	2.13764	3.14364	2.13764	52.8901
20	Anfeng Garden	115.797	28.6191	Honggutan District	4968	20	79.2863	1.80746	37.2225	0	79.2863
21	Anju District (Construction Road)	115.821	28.6951	Xinjian District	1056	21	12.0892	0	12.0892	0	12.0892
22	Ankang District	115.94	28.6768	Qingshanhu District	752	22	108.746	0	105.577	0	108.746
23	Anlan Yaju	115.899	28.6479	Qingyunpu District	272	23	92.2505	84.137	85.143	6.55125	92.2505
24	Anli District	115.925	28.6682	Qingshanhu District	770	24	0	0	0	0	0
25	Anshi Road Water Conservancy Bureau Dormitory	115.893	28.6513	Xihu District	312	25	40.5707	17.7317	33.4632	0	40.5707
26	Ammonia Factory	115.999	28.6616	Qingshanhu District	2744	26	149.074	1.43355	107.011	0	149.074
27	Oaks Blog City	115.82	28.6552	Honggutan District	4948	27	12.8883	1.74583	2.75183	0	12.8883
28	Olympic Mansion	115.903	28.6857	East Lake District	560	28	52.8464	9.77657	10.7826	0	52.8464
29	Auliayayuan	115.874	28.6631	West Lake District	844	29	58.111	19.4745	31.5814	19.4745	58.111
30	Bayi Nursing Home Dormitory	115.882	28.6806	Donghu District	172	30	18.5212	1.43355	1.43355	0	18.5212
31	Bayi Avenue 315th District	115.901	28.674	Donghu District	144	31	28.0664	0	28.0664	0	28.0664
32	Bayi Avenue Museum Dormitory	115.902	28.6695	Donghu District	96	32	46.8995	1.80746	4.83569	0	46.8995
33	Bayi Fittings Factory Dormitory	115.914	28.6781	Donghu District	1586	33	268.491	265.44	267.646	0	268.491
34	Bamao Lane Community	115.896	28.6816	East Lake District	1924	34	78.5552	65.6037	77.7106	0	78.5552
35	Bakou Lane Community	115.853	28.6871	West Lake District	3030	35	4.82248	2.68725	4.16911	2.68725	4.82248
36	Platinum Han	115.938	28.6991	Qingshanhu District	1422	36	55.8639	3.10043	6.11739	1.29297	55.8639
37	Buckingham (Villa)	115.938	28.6991	Qingshanhu District	286	37	6.91803	0	6.26466	0	6.91803
38	Bailan Village	115.975	28.6416	Qingshanhu District	112	38	42.8386	0.774787	0.774787	0.774787	42.8386
39	White Collar Apartment	115.894	28.7007	East Lake District	590	39	7.04284	2.37622	2.37622	0	7.04284
40	Baimaomiao Community	115.896	28.6816	East Lake District	750	40	1.006	0	1.006	0	1.006
41	Baiyian Community	115.887	28.6757	West Lake District	2578	41	24.2728	14.2233	20.2596	12.4919	24.2728
42	Pak Fuk Ka Yuen	115.816	28.7005	Xinjian District	718	42	34.2989	28.8038	30.2856	1.29297	34.2989
43	Baihuazhou Jinyu	115.888	28.6826	Donghu District	192	43	1.85056	0	1.006	0	1.85056
44	16-25 Baihuazhou Road	115.89	28.6807	East Lake District	192	44	55.3793	3.63293	5.6328	1.29297	55.3793
45	No.46, Baihuazhou Road	115.89	28.6828	East Lake District	128	45	17.2803	1.3513	13.4582	0	17.2803
46	Baihuazhou Land Bureau Dormitory	115.89	28.6809	Donghu District	192	46	34.541	27.5108	30.5278	0	34.541
47	Department Store Quarters	115.924	28.6684	Qingshanhu District	328	47	6.23222	1.314	2.41017	1.314	6.23222
48	Pak Lik Kai Residential Area	115.912	28.6706	West Lake District	146	48	311.258	265.44	269.194	0	311.258
49	Pak Shing Wo Yuen	115.919	28.6412	Qingyunpu District	720	49	7.75798	1.80746	3.74473	0	7.75798
50	Pak Shue Kai Yuen	115.887	28.6619	Xihu District	200	50	40.2711	27.5108	39.6177	0	40.2711
51	Pak Shun Residence	115.733	28.7131	Xihu District	272	51	3.06354	1.314	2.41017	1.314	3.06354
52	Berlin Philharmonic Residential Area	115.896	28.7023	East Lake District	636	52	4.82805	0	1.006	0	4.82805
53	Chestnut Garden	115.856	28.7608	Xinjian District	318	53	5.49511	0	1.48186	0	5.49511
54	No.138 Half-Side Street	115.916	28.6745	Qingshanhu District	132	54	5.49511	0	1.48186	0	5.49511
55	Halfway Street Neighbourhood	115.919	28.6739	West Lake District	624	55	10.5254	0	6.44402	0	10.5254
56	Mid-levels Maple View	115.728	28.7202	West Lake District	296	56	6.41473	1.35721	1.74811	0	6.41473
57	Butterfly Villa	115.739	28.7022	West Lake District	4904	57	13.6346	0	12.79	0	13.6346
58	Baojiaxiang District	115.884	28.6846	East Lake District	1098	58	114.265	107.668	107.668	0	114.265
59	Packing Factory Dormitory	115.908	28.6467	Qingyunpu District	260	59	12.6333	1.01901	5.52576	0	12.6333
60	Security Company Community	115.943	28.6763	Qingshanhu District	460	60	57.8982	4.02912	54.0761	0	57.8982
61	Baochicang Residential Area	115.888	28.6805	East Lake District	642	61	112.672	12.4919	68.0243	12.4919	112.672
62	Poly Lily	115.945	28.7047	Qingshanhu District	942	62	7.1075	0	0	0	7.1075
63	Poly Mid-Levels International	115.752	28.7078	West Lake District	6800	63	7.28858	0	6.44402	0	7.28858
64	Poly Mid-Levels International Rhine Waterfront	115.752	28.7078	Xihu District	1730	64	4.82805	0	1.006	0	4.82805
65	Poly Metropolis	115.914	28.6247	Qingyunpu District	1900	65	8.37226	7.5277	7.5277	0	8.37226
66	Poly East Bay International	115.968	28.7324	Nanchang County	4238	66	2.7909	1.94634	1.94634	0	2.7909
67	Poly International Golf Garden	115.845	28.7216	Nanchang County	2534	67	26.2262	1.42732	1.42732	1.42732	26.2262
68	Poly International Golf Garden Italian Manor (Villa)	115.845	28.7216	Honggutan District	214	68	217.786	1.35721	213.119	0	217.786
69	Poly Wo Guang (West)	115.942	28.6332	Qingyunpu District	2656	69	103.231	69.3493	78.4321	68.395	103.231
70	Poly Wo Guang Rui Fu	115.937	28.6348	Qingyunpu District	2560	70	2.5834	0	0	0	2.5834
71	Poly Golden Champagne	116	28.6993	Nanchang County	1584	71	2.11518	1.01901	2.11518	0	2.11518
72	Poly Jin Yue	115.922	28.6367	Qingyunpu District	2304	72	6.028	0	2.20595	0	6.028
73	Poly Mei Yunzhu	115.922	28.6089	Qingyunpu District	1152	73	42.6987	10.1136	15.5157	0	42.6987
74	Poly Tianjun(New)	115.802	28.6316	Honggutan District	3464	74	30.3236	3.79404	3.79404	1.06237	30.3236
75	Poly Wutong	115.793	28.6758	Xinjian District	336	75	7.53117	0	1.09617	0	7.53117
76	Poly Champagne International	115.991	28.6932	Nanchang County	6560	76	2.10726	1.10126	2.10726	0	2.10726
77	Poly Mandarin Garden	115.944	28.6776	Qingshanhu District	3568	77	4.31218	0	4.31218	0	4.31218
78	Poly Yaohu County A	116.103	28.7307	Nanchang County	1804	78	20.3711	2.73167	2.73167	0	20.3711
79	Insurance Company Dormitory (Jinpan Road)	115.902	28.6762	Xihu District	52	79	1.006	0	1.006	0	1.006
80	Insurance Company Dormitory (Zhongshan Road)	115.879	28.6773	Xihu District	448	80	21.4975	2.37622	3.85808	0	21.4975
81	Beida Resources Zhihuiyuan	115.81	28.6957	Xinjian District	700	81	13.7938	5.60177	7.91195	5.60177	13.7938
82	Beihu Road 1-9 Block	115.896	28.6816	East Lake District	396	82	56.4139	2.73167	4.21353	0	56.4139
83	Beijiao Market	115.821	28.6881	Xinjian District	150	83	7.07549	1.06237	3.06224	1.06237	7.07549
84	Beijiao Postal Dormitory	115.806	28.6957	New construction area	124	84	14.5514	2.65729	12.7999	1.06237	14.5514
85	Block 1617, East Beijing Road	115.957	28.6781	Qingshanhu District	156	85	57.0303	0	55.5324	0	57.0303
86	No.227, East Beijing Road	115.935	28.678	Qingshanhu District	144	86	20.932	2.36257	3.84443	0	20.932
87	East Beijing Road Glass Factory Dormitory	115.928	28.6785	Qingshanhu District	1236	87	7.67543	0	4.50675	0	7.67543
88	East Beijing Road Epidemic Prevention Station Dormitory	115.948	28.6779	Nanchang County	164	88	7.88646	1.84318	2.84918	0	7.88646
89	East Beijing Road Machinery Company Dormitory	115.955	28.6776	Qingshanhu District	200	89	51.683	2.13764	9.61923	2.13764	51.683
90	East Beijing Road Coal Compound	115.926	28.6778	Qingshanhu District	1310	90	55.3782	5.09424	13.3144	0	55.3782
91	East Beijing Road Nanchi Road Electric Dormitory	115.951	28.6765	Nanchang County	1546	91	19.3671	2.13764	17.8691	2.13764	19.3671
92	East Beijing Road Agricultural Machinery Station Dormitory	115.928	28.6785	Qingshanhu District	72	92	41.1271	1.80746	14.5975	0	41.1271
93	East Beijing Road Light Industry Research Institute Dormitory	115.932	28.6753	Nanchang County	556	93	83.1461	73.428	81.6482	67.804	83.1461
94	East Beijing Road Water Conservancy Design Institute Dormitory	115.955	28.6776	Qingshanhu District	1062	94	17.2501	0	10.1426	0	17.2501
95	East Beijing Road Township Enterprise Bureau Dormitory	115.94	28.6769	Qingshanhu District	168	95	61.3977	1.01901	16.7505	0	61.3977
96	East Beijing Road Small and Medium Enterprises Bureau Dormitory	115.942	28.6779	Qingshanhu District	108	96	6.24679	0.36495	0.36495	0.36495	6.24679
97	No.357-367 West Beijing Road Dormitory	115.913	28.688	Donghu District	404	97	8.87351	0	8.22014	0	8.87351
98	No.387, West Beijing Road	115.896	28.6816	Donghu District	48	98	76.5909	65.6037	75.7463	0	76.5909
99	West Beijing Road Aviation Building Dormitory	115.916	28.6771	Nanchang County	148	99	7.10022	1.01901	3.01888	0	7.10022
100	West Beijing Road Food Company Dormitory	115.914	28.6792	Donghu District	124	100	33.1596	5.62404	6.63004	0	33.1596
101	West Beijing Road Press and Publication Bureau Dormitory	115.915	28.6756	Qingshanhu District	620	101	18.9404	13.9126	18.0958	8.97061	18.9404
102	West Beijing Road First Construction Dormitory	115.903	28.6769	West Lake District	516	102	4.01325	0	0	0	4.01325
103	West Beijing Road Self-built House	115.914	28.6777	Donghu District	164	103	12.9515	0	12.1069	0	12.9515
104	Beili Apartment	115.956	28.7217	Nanchang County	3632	104	6.26466	0	6.26466	0	6.26466
105	Beili Ruzi Apartment	115.968	28.7047	Qingshanhu District	1620	105	48.5302	2.73167	47.6857	0	48.5302
106	Beilii Sanhe Apartment	115.975	28.7175	Nanchang County	1778	106	40.8538	4.78539	40.2004	0	40.8538
107	Beilin Community	115.809	28.6923	Xinjian District	320	107	6.82721	0	5.32927	0	6.82721
108	Beishan New Village	115.885	28.763	Xinjian District	4800	108	28.8601	1.62991	11.7725	0	28.8601
109	BeiGuiYuan ChengChengShuYuan	115.915	28.6871	Donghu District	2148	109	56.377	0	55.5324	0	56.377
110	碧桂园中江温泉城(A区)	115.794	28.5672	红谷滩区	3144	110	10.7161	0	3.03344	0	10.7161
111	碧桂园中江温泉城(B区)	115.794	28.5672	红谷滩区	1556	111	48.6938	5.62404	6.63004	0	48.6938
112	碧海云天	115.932	28.6907	青山湖区	1712	112	5.99138	1.55742	2.56342	0	5.99138
113	碧水华庭	115.897	28.7038	东湖区	696	113	111.963	46.2876	111.963	40.3226	111.963
114	边防小区	115.899	28.6992	红谷滩区	184	114	0	0	0	0	0
115	扁担巷居民住宅小区	115.882	28.6844	东湖区	1388	115	59.1637	3.76728	9.41716	1.42732	59.1637
116	滨江阁	115.896	28.6816	东湖区	128	116	4.83664	0	4.18327	0	4.83664
117	滨江豪园	115.851	28.6832	红谷滩区	3126	117	42.0638	0	0	0	42.0638
118	滨江嘉苑	115.82	28.6823	西湖区	468	118	109.658	0	105.577	0	109.658
119	滨江警苑	115.862	28.654	西湖区	768	119	14.0095	4.53756	10.1874	4.53756	14.0095
120	滨江路检察院宿舍	115.893	28.7035	东湖区	128	120	8.00322	3.98997	3.98997	3.98997	8.00322
121	滨江名郡	115.823	28.682	新建区	624	121	101.139	70.2025	73.9561	68.395	101.139
122	滨江明珠	115.873	28.6724	西湖区	1402	122	21.6595	4.40943	14.552	2.46309	21.6595
123	滨江社区	115.891	28.6999	东湖区	1118	123	16.6858	0.954337	16.6858	0	16.6858
124	滨江首府	115.876	28.677	西湖区	1052	124	85.0201	48.7605	84.1755	43.1365	85.0201
125	滨江雅居	115.911	28.7112	东湖区	184	125	70.8489	68.395	68.395	68.395	70.8489
126	滨江壹号	115.871	28.6712	西湖区	1726	126	105.203	49.6702	105.203	43.1365	105.203
127	滨江悦府K1区	115.85	28.6818	红谷滩区	6190	127	1.006	0	1.006	0	1.006
128	滨江庄园	115.897	28.6988	东湖区	596	128	5.68121	0	4.18327	0	5.68121
129	伯爵公馆	115.904	28.6691	西湖区	480	129	78.6443	68.395	78.6443	68.395	78.6443
130	伯爵山庄	115.728	28.7256	西湖区	272	130	5.03728	0	0	0	5.03728
131	博泰江滨	115.867	28.6959	红谷滩区	2208	131	2.55156	1.54556	2.55156	0	2.55156
132	博泰静林府	115.934	28.6306	青云谱区	1146	132	145.488	1.74583	141.407	0	145.488
133	博泰静林府(别墅)	115.934	28.6306	青云谱区	270	133	0.653372	0	0	0	0.653372
134	博泰生命树	115.914	28.6247	青云谱区	4588	134	61.7363	61.7363	61.7363	0	61.7363
135	博泰魏玛峰尚(二期)	115.929	28.6206	青云谱区	1806	135	30.5587	4.02912	4.02912	0	30.5587
136	博泰魏玛峰尚(一期北区)	115.931	28.6239	青云谱区	3728	136	5.60735	1.74583	4.76279	0	5.60735
137	博微科技大厦	115.971	28.7109	南昌县	414	137	28.8922	2.36257	2.36257	0	28.8922
138	财大枫林园教工宿舍小区	115.812	28.7374	新建区	504	138	30.7476	3.82714	4.21804	0	30.7476
139	财大慧园	115.852	28.7573	青山湖区	652	139	1.99466	0.988664	1.99466	0	1.99466
140	财富广场(东湖)	115.899	28.681	东湖区	124	140	9.93163	2.24315	3.49663	0.497321	9.93163
141	财政厅宿舍(康王庙巷)	115.896	28.6777	西湖区	200	141	28.2754	1.74583	1.74583	0	28.2754
142	蔡家坊公租房小区	115.911	28.6266	青云谱区	3600	142	272.238	41.3761	271.585	0	272.238
143	草珊瑚小区	115.923	28.6535	青云谱区	332	143	6.67604	1.06237	6.67604	1.06237	6.67604
144	测绘局宿舍(阳明路)	115.919	28.6697	东湖区	156	144	8.43116	5.84776	5.84776	1.06237	8.43116
145	岔道口东路社区	115.922	28.6695	青山湖区	888	145	4.0488	1.59492	1.59492	0	4.0488
146	岔道口西路社区	115.909	28.6742	西湖区	552	146	41.3761	41.3761	41.3761	0	41.3761
147	岔道口西农机宿舍	115.912	28.6723	西湖区	270	147	8.19707	0	5.61367	0	8.19707
148	昌北财大宿舍	115.812	28.6742	新建区	2000	148	37.9984	0	35.415	0	37.9984
149	昌北化工局宿舍	115.848	28.7154	新建区	66	149	2.5834	0	0	0	2.5834
150	昌北交警宿舍	115.866	28.7	红谷滩区	360	150	49.3503	1.01901	4.70314	0	49.3503
151	昌北蛟桥派出所宿舍	115.81	28.6957	新建区	84	151	123.719	65.6037	121.136	0	123.719
152	昌北水泥厂宿舍	115.81	28.6957	新建区	1010	152	9.88862	0	2.20595	0	9.88862
153	昌东花园(城南大道)	115.977	28.6258	南昌县	3564	153	7.51373	6.01579	6.01579	0	7.51373
154	昌东花园(紫阳大道)	116	28.6782	南昌县	788	154	6.98116	1.80746	6.98116	0	6.98116
155	昌海公寓	115.821	28.6829	新建区	80	155	29.093	1.55742	2.56342	0	29.093
156	昌和峰水鉴	115.897	28.6491	青云谱区	870	156	41.4919	4.80841	40.8385	3.06258	41.4919
157	昌九小区	115.918	28.6635	青山湖区	3412	157	144.234	4.57336	144.234	1.06237	144.234
158	昌南明珠	115.914	28.6272	青云谱区	556	158	9.1084	1.3513	6.525	0	9.1084
159	昌厦建工宿舍	115.912	28.6767	青山湖区	140	159	40.4062	0	1.006	0	40.4062
160	昌盛花园	115.901	28.6341	青云谱区	168	160	13.5761	0.624658	12.7316	0.624658	13.5761
161	昌西大市场	115.794	28.6762	新建区	84	161	22.6104	1.73139	4.97099	0	22.6104
162	肠衣厂宿舍	115.925	28.6578	青云谱区	144	162	12.1985	2.37622	8.11715	0	12.1985
163	朝霞花园	115.886	28.6525	西湖区	720	163	4.11211	2.36257	3.45874	0	4.11211
164	朝阳峰汇	115.867	28.6468	西湖区	728	164	3.25762	0	2.41306	0	3.25762
165	朝阳嘉园	115.871	28.6691	西湖区	866	165	6.01704	1.35721	3.56316	0	6.01704
166	朝阳江上院	115.846	28.6341	西湖区	1920	166	29.5382	1.94634	3.00859	0	29.5382
167	朝阳锦城	115.886	28.6638	西湖区	640	167	28.0115	0	1.48186	0	28.0115
168	朝阳居	115.878	28.6713	西湖区	470	168	38.6813	0	35.415	0	38.6813
169	朝阳岭秀(1栋)	115.88	28.6683	西湖区	144	169	3.22769	1.74583	3.22769	0	3.22769
170	朝阳隆泰苑(东区)	115.848	28.6313	西湖区	3024	170	15.8337	1.94634	15.8337	0	15.8337
171	朝阳隆泰苑(西区)	115.845	28.6326	西湖区	3470	171	248.567	242.302	248.567	0	248.567
172	朝阳梅园	115.862	28.6263	西湖区	648	172	16.1201	0	12.1069	0	16.1201
173	朝阳时代广场	115.847	28.6194	西湖区	1696	173	4.14395	2.66209	4.14395	0	4.14395
174	朝阳天成	115.878	28.633	西湖区	1824	174	1.93661	0	1.93661	0	1.93661
175	朝阳小区	115.873	28.6638	西湖区	5034	175	5.60358	3.43859	5.60358	1.06237	5.60358
176	朝阳盈家荟	115.866	28.645	西湖区	420	176	4.98902	1.73139	4.14445	0	4.98902
177	朝阳映象	115.892	28.6472	西湖区	274	177	21.5808	20.9274	20.9274	20.9274	21.5808
178	朝阳中路110号小区	115.878	28.6681	西湖区	74	178	55.5324	0	55.5324	0	55.5324
179	朝阳洲安置小区	115.867	28.6177	西湖区	3220	179	6.26466	0	6.26466	0	6.26466
180	朝阳洲中路3-41号小区	115.882	28.6694	西湖区	92	180	8.58412	2.571	4.57087	0.624658	8.58412
181	陈家桥巷小区	115.885	28.6753	西湖区	132	181	95.4895	4.94195	95.4895	0	95.4895
182	谌家坊花园	115.921	28.7048	东湖区	2562	182	32.5544	2.68725	6.02482	2.68725	32.5544
183	谌家巷13-15号小区	115.893	28.6891	西湖区	560	183	51.4923	1.74583	1.74583	0	51.4923
184	成龙100	115.894	28.6699	西湖区	310	184	36.2596	0	35.415	0	36.2596
185	成新大厦	115.905	28.7004	东湖区	320	185	39.9214	11.0816	13.3918	0	39.9214
186	城东电信小区	115.937	28.6779	南昌县	520	186	6.22237	0	5.569	0	6.22237
187	城开国际学园南区	115.803	28.6752	新建区	5828	187	17.9324	6.31811	10.8249	1.37616	17.9324
188	城南花园	115.941	28.6375	青云谱区	1208	188	74.1101	66.2284	68.2282	0.624658	74.1101
189	城南佳园(北区)	115.94	28.6424	青云谱区	416	189	7.14993	1.94634	3.88361	0	7.14993
190	城南佳园(南区)	115.938	28.6406	青云谱区	3142	190	53.4105	1.84862	51.8956	0.497321	53.4105
191	城南佳园三期	115.941	28.6411	青云谱区	1664	191	74.9503	68.395	71.6839	68.395	74.9503
192	城南教师住宅小区	115.909	28.63	青云谱区	650	192	8.75007	4.94195	7.25213	0	8.75007
193	城市经典	115.902	28.6646	西湖区	232	193	5.21944	3.46795	3.46795	0	5.21944
194	城市万象广场	115.87	28.6228	西湖区	1664	194	13.3521	1.3513	11.6006	0	13.3521
195	城市溪地小区(二期)	115.912	28.6145	青云谱区	3390	195	1.75149	0	0	0	1.75149
196	城市溪地小区(一期)	115.912	28.6145	青云谱区	2844	196	28.2754	1.74583	1.74583	0	28.2754
197	城泰凡尔赛宫	116.022	28.6778	南昌县	3268	197	29.8451	2.66209	2.66209	0	29.8451
198	城泰枫华天成	115.866	28.7764	新建区	4648	198	5.76246	1.02492	4.26452	0	5.76246
199	城泰湖韵天成	116.004	28.7138	南昌县	2868	199	7.45018	5.95224	5.95224	5.95224	7.45018
200	城泰江来	115.844	28.6338	西湖区	1418	200	32.5123	0	5.32927	0	32.5123
201	城投康馨苑	115.92	28.7096	东湖区	2780	201	5.73814	0	2.31018	0	5.73814
202	城投康泽园(北区)	115.943	28.6392	青云谱区	2616	202	67.1744	20.0733	20.0733	0	67.1744
203	城投康泽园(南区)	115.941	28.6375	青云谱区	236	203	135.012	131.746	131.746	0	135.012
204	城投水岸观邸	115.919	28.7103	东湖区	1368	204	13.3458	0.624658	6.23833	0.624658	13.3458
205	赤府花园	115.818	28.757	青山湖区	2868	205	76.317	7.37572	73.0507	1.75168	76.317
206	出新路42-44号小区	115.883	28.6849	东湖区	168	206	43.695	40.4287	40.4287	1.75168	43.695
207	出新路8-36号小区	115.896	28.6816	东湖区	342	207	4.35728	0	1.09096	0	4.35728
208	出租公司宿舍	115.901	28.6885	东湖区	256	208	2.13523	0	1.48186	0	2.13523
209	储运公司宿舍	115.906	28.6631	西湖区	120	209	6.74911	2.36257	3.48279	0	6.74911
210	传奇国际广场	115.988	28.692	青山湖区	250	210	14.3513	11.085	11.085	0	14.3513
211	船山广场	115.888	28.6681	西湖区	444	211	8.61417	0	5.34785	0	8.61417
212	船山路1号小区	115.891	28.6676	西湖区	386	212	146.08	0	146.08	0	146.08
213	船山路503号小区	115.884	28.6733	西湖区	118	213	6.60389	0	3.33757	0	6.60389
214	船山路512-671号小区	115.884	28.6745	西湖区	784	214	5.77993	2.51361	2.51361	0	5.77993
215	船山路禾草街住宅楼	115.889	28.6672	西湖区	188	215	14.7559	4.38966	11.4896	0	14.7559
216	船山新居住宅小区	115.89	28.6679	西湖区	432	216	5.9755	1.42732	2.54754	1.42732	5.9755
217	创业路电力公司宿舍	115.93	28.6937	青山湖区	168	217	4.60402	0	1.3377	0	4.60402
218	春晖国际	115.974	28.6148	青山湖区	914	218	7.8466	3.51803	4.58028	0	7.8466
219	春晖路420号小区	115.86	28.6974	红谷滩区	92	219	14.4594	5.62404	11.193	0	14.4594
220	春晖路邮政宿舍	115.856	28.695	红谷滩区	210	220	69.7563	0	65.675	0	69.7563
221	春晖园二区	115.923	28.6509	青云谱区	2836	221	4.17692	2.66209	2.66209	0	4.17692
222	春晖园一区	115.924	28.6512	青云谱区	796	222	14.5786	1.19641	14.5786	0	14.5786
223	春天故事	115.795	28.675	新建区	960	223	18.1654	11.0816	16.6506	0	18.1654
224	春天里(新建)	115.82	28.6956	新建区	840	224	63.9912	1.3513	56.8837	0	63.9912
225	赐福路小区	115.896	28.6816	东湖区	1316	225	155.55	2.36257	148.443	0	155.55
226	赐福巷72号小区	115.901	28.674	东湖区	508	226	6.50592	0	3.2396	0	6.50592
227	翠湖嘉园	115.919	28.7034	东湖区	1142	227	5.57067	1.55742	1.55742	0	5.57067
228	翠湖苑	115.88	28.6711	西湖区	138	228	49.9605	10.1136	42.853	0	49.9605
229	翠柳苑小区	115.833	28.7677	新建区	1942	229	4.39081	0.568758	0.568758	0	4.39081
230	翠绿苑商住楼	115.732	28.7139	西湖区	292	230	19.4013	2.66209	12.8047	0	19.4013
231	达观国际	115.963	28.6784	青山湖区	1434	231	83.2431	65.6037	65.6037	0	83.2431
232	达瑞福园	115.735	28.6472	新建区	304	232	7.3022	0	3.28895	0	7.3022
233	达瑞华府	115.821	28.6881	新建区	992	233	12.1523	4.38966	10.6543	0	12.1523
234	大都会	115.8	28.7007	新建区	2598	234	7.06694	0	5.569	0	7.06694
235	大井头巷10号小区	115.894	28.6771	西湖区	576	235	45.509	17.4815	17.4815	0	45.509
236	大凌云巷	115.886	28.6723	西湖区	1346	236	30.7055	1.80746	4.17593	0	30.7055
237	大士院住宅(二区)	115.881	28.6886	东湖区	4710	237	49.8201	47.2599	48.3221	0	49.8201
238	大士院住宅(三区)	115.884	28.6747	东湖区	3614	238	3.86051	2.36257	2.36257	0	3.86051
239	大士院住宅(四区)	115.881	28.6876	东湖区	5454	239	1.49794	0	0	0	1.49794
240	大士院住宅(一区)	115.879	28.6891	东湖区	1460	240	63.5115	2.46309	8.72775	2.46309	63.5115
241	大顺巷1-2号小区	115.888	28.6798	东湖区	836	241	4.78689	0	3.28895	0	4.78689
242	大唐东汇	115.963	28.712	南昌县	1480	242	57.0303	0	55.5324	0	57.0303
243	大唐世家	115.956	28.6532	南昌县	740	243	4.73754	0	3.2396	0	4.73754
244	大众印染厂小区	115.934	28.6543	青云谱区	332	244	5.07562	1.06237	1.06237	1.06237	5.07562
245	带子街小区	115.886	28.6772	西湖区	916	245	278.21	65.6037	277.366	0	278.21
246	戴家巷社区	115.894	28.6876	东湖区	2374	246	57.4787	1.94634	57.4787	0	57.4787
247	丹桂苑	115.992	28.6882	南昌县	1086	247	17.0876	0	0	0	17.0876
248	丹霞公寓1区	115.937	28.7176	青山湖区	1848	248	8.23328	0	5.64988	0	8.23328
249	单身宿舍综合楼	115.955	28.6977	青山湖区	88	249	13.9968	0.624658	6.88932	0.624658	13.9968
250	单位宿舍(都司前)	115.889	28.6719	西湖区	244	250	211.762	0	211.762	0	211.762
251	当代MOMA新城	115.784	28.7004	新建区	1516	251	26.5296	0	0	0	26.5296
252	当代国际MOMA	115.802	28.6786	新建区	3494	252	66.1374	3.49752	59.0299	0	66.1374
253	党家巷社区	115.894	28.6891	东湖区	1220	253	75.8115	0	65.675	0	75.8115
254	德邻居小区	115.886	28.6525	西湖区	904	254	71.2908	2.37622	71.2908	0	71.2908
255	德内谌家巷	115.901	28.674	东湖区	166	255	30.4226	0	3.2396	0	30.4226
256	德益财苑	115.81	28.6957	新建区	1502	256	19.2144	0	12.1069	0	19.2144
257	地矿局单位宿舍	115.906	28.6673	西湖区	566	257	56.82	2.41367	4.61962	1.06237	56.82
258	地矿迎宾小区	115.898	28.6157	青云谱区	786	258	162.962	70.7576	136.433	68.395	162.962
259	地税局宿舍(会堂侧路)	115.898	28.6672	西湖区	336	259	30.0966	2.50475	3.567	2.50475	30.0966
260	地税局宿舍(团结路)	115.872	28.671	西湖区	388	260	68.151	11.0816	16.8225	0	68.151
261	地税局宿舍(中山西路)	115.876	28.6743	西湖区	364	261	19.2144	0	12.1069	0	19.2144
262	地铁万科时代广场	115.861	28.7053	红谷滩区	2942	262	62.6399	0	55.5324	0	62.6399
263	地铁万科时代广场(商住楼)	115.861	28.7053	红谷滩区	1748	263	12.8975	1.3172	5.79003	0	12.8975
264	地王广场	115.893	28.6774	西湖区	1334	264	6.26466	0	6.26466	0	6.26466
265	地震局宿舍	115.896	28.6816	东湖区	84	265	18.5501	1.06237	6.39164	1.06237	18.5501
266	地中海阳光	115.838	28.6693	红谷滩区	3516	266	27.8809	1.3513	1.3513	0	27.8809
267	地中海阳光(商住楼)	115.838	28.6693	红谷滩区	4394	267	34.504	1.3172	7.32095	0	34.504
268	灯泡厂小区	115.81	28.6957	新建区	576	268	39.9812	20.4935	27.8227	19.4745	39.9812
269	灯头厂宿舍	115.849	28.6996	红谷滩区	56	269	9.53098	0	6.26466	0	9.53098
270	邓坊公寓公租房	116.009	28.7186	南昌县	4578	270	6.71587	1.3513	3.28791	0	6.71587
271	邓坊小区	115.992	28.6866	南昌县	600	271	40.1678	1.06237	36.0865	1.06237	40.1678
272	邓家巷小区	115.896	28.676	西湖区	290	272	21.3631	5.96499	9.20459	0	21.3631
273	帝景花园	115.822	28.6937	新建区	64	273	10.346	0	6.26466	0	10.346
274	帝景湾洋城	115.743	28.6858	西湖区	2706	274	13.4582	1.3513	13.4582	0	13.4582
275	第二休养所	115.944	28.6744	青山湖区	312	275	6.49444	0	5.64988	0	6.49444
276	第十五中学宿舍	115.925	28.7108	东湖区	152	276	28.8272	10.6418	26.3733	10.6418	28.8272
277	第五人民医院宿舍	115.906	28.6771	西湖区	320	277	144.7	4.19448	143.855	2.46309	144.7
278	第一电子器材厂宿舍	115.85	28.7586	新建区	1552	278	17.9274	1.3513	17.0828	0	17.9274
279	第一街区	115.861	28.6956	红谷滩区	1062	279	20.6672	11.085	16.654	0	20.6672
280	巅峰财富广场	116.015	28.6782	南昌县	1928	280	13.37	2.77862	10.9161	1.42732	13.37
281	电动工具厂宿舍	115.925	28.6643	青山湖区	70	281	10.2779	0	6.26466	0	10.2779
282	电力科学研究宿舍	115.896	28.6816	东湖区	212	282	215.584	0	211.762	0	215.584
283	电力设计院宿舍	115.912	28.6881	西湖区	134	283	8.77706	0.624658	6.19366	0.624658	8.77706
284	电力小区(滨江北路)	115.893	28.7017	东湖区	704	284	74.9143	29.8757	32.8505	1.06237	74.9143
285	电视机厂宿舍	115.907	28.6886	东湖区	416	285	8.57525	3.10298	5.30893	1.75168	8.57525
286	电信东湖分局宿舍	115.919	28.6885	东湖区	74	286	5.66057	0.993952	0.993952	0	5.66057
287	电信局小区	115.922	28.68	东湖区	552	287	10.1085	2.41367	5.4419	1.06237	10.1085
288	电信宿舍(岔道口西路)	115.92	28.6711	西湖区	168	288	6.26466	0	6.26466	0	6.26466
289	电信宿舍(何坊东路)	115.902	28.6326	青云谱区	96	289	7.02919	2.36257	2.36257	0	7.02919
290	电信宿舍(解放西路)	115.926	28.6582	青云谱区	128	290	2.84864	1.01901	2.84864	0	2.84864
291	电信宿舍(老贡院)	115.895	28.6732	西湖区	88	291	48.7951	2.41367	4.14794	1.06237	48.7951
292	电信宿舍(孺子路)	115.898	28.6753	西湖区	168	292	33.0615	1.06237	8.2626	1.06237	33.0615
293	叠山路105号小区	115.895	28.6886	西湖区	74	293	12.8517	2.46309	6.96984	2.46309	12.8517
294	叠山路129号小区	115.894	28.6888	东湖区	126	294	12.275	2.44633	12.275	1.42732	12.275
295	叠山路156号小区	115.894	28.6885	东湖区	112	295	5.47227	0	2.20595	0	5.47227
296	叠山路202号小区	115.891	28.6883	东湖区	224	296	39.8425	2.08729	5.11552	1.06237	39.8425
297	叠山路362-382号小区	115.887	28.6877	东湖区	188	297	9.53098	0	6.26466	0	9.53098
298	叠山路435-442号小区	115.896	28.6816	东湖区	186	298	9.23877	1.06237	5.15743	1.06237	9.23877
299	叠山路533号住宅	115.883	28.6874	东湖区	74	299	5.45459	1.37325	1.37325	1.37325	5.45459
300	叠山路农行宿舍	115.879	28.672	东湖区	152	300	2.45429	0.624658	2.45429	0.624658	2.45429
301	丁公路103-105号小区	115.908	28.6738	西湖区	190	301	8.94774	0	4.8664	0	8.94774
302	丁公路156号小区	115.908	28.6755	西湖区	96	302	40.1245	1.01901	36.0431	0	40.1245
303	丁公路170号小区	115.907	28.6757	西湖区	140	303	209.117	0	205.104	0	209.117
304	丁公路9-35号小区	115.908	28.6679	西湖区	322	304	57.7953	0	15.7315	0	57.7953
305	丁公路95-97号小区	115.908	28.6733	西湖区	96	305	31.9317	0	5.40208	0	31.9317
306	丁公路商储住宅区	115.913	28.6717	西湖区	1980	306	28.202	1.01901	1.01901	0	28.202
307	丁公路社区	115.907	28.6711	西湖区	644	307	8.84806	0	6.26466	0	8.84806
308	丁家圩住宅小区	115.808	28.6844	新建区	256	308	55.3526	0.568758	0.568758	0	55.3526
309	定岗第一安居小区	115.915	28.5898	青云谱区	448	309	17.6394	0	0	0	17.6394
310	东城一品	115.959	28.6454	青山湖区	696	310	53.6825	1.01901	36.0431	0	53.6825
311	东城一品(商住楼)	115.959	28.6454	青山湖区	600	311	19.7655	2.12609	2.12609	0.774787	19.7655
312	东方巴黎	115.887	28.6587	西湖区	720	312	2.4174	0	2.4174	0	2.4174
313	东方百灵	115.888	28.659	西湖区	234	313	55.3458	20.3217	55.3458	0	55.3458
314	东方福邸	115.963	28.6826	南昌县	362	314	55.7577	1.3513	3.55725	0	55.7577
315	东方广场	115.928	28.6857	青山湖区	192	315	27.8809	1.3513	1.3513	0	27.8809
316	东方海德堡	115.873	28.7229	红谷滩区	1816	316	4.18214	0	3.33757	0	4.18214
317	东方假日广场	115.728	28.7202	西湖区	528	317	8.60087	2.33621	8.60087	0	8.60087
318	东方明珠城	115.927	28.6574	青云谱区	1110	318	52.8676	20.0733	26.338	0	52.8676
319	东方明珠城铂金特区	115.927	28.6569	青云谱区	2088	319	13.5407	1.3513	5.85805	0	13.5407
320	东方塞纳	115.931	28.6666	青山湖区	2714	320	11.0223	0	7.20023	0	11.0223
321	东方桃苑	115.884	28.6622	西湖区	1476	321	28.947	0	2.4174	0	28.947
322	东方之星广场	115.728	28.7202	西湖区	200	322	30.7129	0	4.18327	0	30.7129
323	东风佳苑	115.847	28.6944	新建区	768	323	28.6109	1.01901	2.08126	0	28.6109
324	东航宿舍	115.921	28.673	青山湖区	120	324	8.87999	0	5.61367	0	8.87999
325	东濠街住宅楼	115.883	28.6924	东湖区	804	325	10.9501	1.7901	3.84264	1.7901	10.9501
326	东湖城建局宿舍	115.895	28.6926	东湖区	96	326	4.78539	4.78539	4.78539	0	4.78539
327	东湖法院宿舍	115.93	28.6828	青山湖区	24	327	1.51483	0	0	0	1.51483
328	东湖花园小区	115.909	28.7051	东湖区	868	328	4.88613	1.73139	4.04157	0	4.88613
329	东湖书院	115.89	28.6799	东湖区	170	329	59.4644	1.73139	9.71794	0	59.4644
330	东湖书院巷25号小区	115.822	28.6884	东湖区	84	330	339.19	293.297	297.126	43.1365	339.19
331	东湖巷35号小区	115.823	28.6885	新建区	84	331	147.811	1.73139	147.811	0	147.811
332	东湖巷7号小区	115.821	28.688	新建区	168	332	2.32025	0.568758	0.568758	0	2.32025
333	东湖小区	115.892	28.699	东湖区	1530	333	161.135	1.94634	5.775	0	161.135
334	东华锦城	115.858	28.7029	红谷滩区	1102	334	14.4123	4.78539	10.3991	0	14.4123
335	东华理工大学教工宿舍	115.824	28.7217	新建区	180	335	5.94986	0	1.93661	0	5.94986
336	东华苑	115.929	28.666	青山湖区	1292	336	7.35692	1.06237	4.0906	1.06237	7.35692
337	东晖育才苑	115.914	28.6814	东湖区	1250	337	4.67322	0	3.82866	0	4.67322
338	东汇后海	115.966	28.6985	南昌县	1426	338	1.49794	0	0	0	1.49794
339	东郡	115.82	28.6552	红谷滩区	1368	339	4.99313	1.43355	1.82445	0	4.99313
340	东龙须巷4号小区	115.896	28.6816	东湖区	252	340	60.3277	2.51361	8.12728	0	60.3277
341	东泷国际	115.734	28.7074	西湖区	882	341	8.46291	1.3513	6.96497	0	8.46291
342	东洛花园	115.921	28.6674	青山湖区	640	342	17.9663	8.4353	14.7	1.90155	17.9663
343	东沐英城	115.895	28.6642	西湖区	846	343	28.0275	0	0	0	28.0275
344	东南昌小区	115.896	28.6816	西湖区	32	344	5.88184	0	0	0	5.88184
345	东上渝亭20号小区	115.888	28.6776	西湖区	116	345	25.8492	17.0466	19.2526	0	25.8492
346	东书院街1-15号小区	115.893	28.6698	西湖区	712	346	7.20023	0	7.20023	0	7.20023
347	东书院街中学教工宿舍	115.893	28.6691	西湖区	426	347	74.5462	3.06258	48.0166	3.06258	74.5462
348	东坛嘉苑	115.903	28.6594	西湖区	1730	348	10.6715	1.62991	7.24358	0	10.6715
349	东坛巷小区	115.902	28.669	西湖区	2080	349	8.18286	0	5.72898	0	8.18286
350	东投华章欣悦府	115.796	28.6891	新建区	1240	350	9.94324	0.532503	5.02307	0	9.94324
351	东投新力樘悦	115.799	28.6123	红谷滩区	1056	351	28.6579	1.35721	24.6446	0	28.6579
352	东亚朝阳SOHO	115.856	28.6365	西湖区	4860	352	62.4497	0	10.2493	0	62.4497
353	东亚盛世滨江	115.852	28.642	西湖区	1578	353	54.9024	5.40237	26.8749	1.37325	54.9024
354	都市未来花园	115.819	28.6979	新建区	1378	354	7.34984	6.95894	7.34984	0	7.34984
355	都司前街1-50号小区	115.889	28.6716	西湖区	728	355	1.49794	0	0	0	1.49794
356	豆芽巷小区	115.905	28.7	东湖区	1664	356	55.9691	1.56271	3.76866	0	55.9691
357	墩子塘3-12号小区	115.89	28.6892	东湖区	70	357	170.741	2.36257	15.381	0	170.741
358	墩子塘32号小区	115.89	28.6892	东湖区	68	358	235.542	6.53375	234.044	0	235.542
359	墩子塘49号小区	115.89	28.6892	东湖区	26	359	88.4246	5.96499	84.3433	0	88.4246
360	鹅颈巷	115.894	28.6755	西湖区	324	360	8.69959	4.20938	5.27163	4.20938	8.69959
361	二附院宿舍	115.901	28.6895	东湖区	56	361	41.8589	2.36257	37.7776	0	41.8589
362	二建家属院	115.915	28.6782	东湖区	792	362	12.7086	2.36257	8.62723	0	12.7086
363	二建宿舍(文教路)	115.919	28.6859	东湖区	322	363	69.7563	0	65.675	0	69.7563
364	二交宿舍	115.926	28.6583	青山湖区	100	364	81.4346	7.76168	29.2342	2.13764	81.4346
365	二六〇厂宿舍区	115.926	28.6637	青山湖区	1020	365	9.19657	0.624658	5.11523	0.624658	9.19657
366	二七北路180-188号小区	115.901	28.674	东湖区	146	366	16.0476	2.13764	11.9663	2.13764	16.0476
367	二七北路296号小区	115.896	28.6816	东湖区	78	367	22.0426	0	17.9613	0	22.0426
368	二七北路31号小区	115.914	28.6829	东湖区	94	368	12.5491	0.901049	9.12119	0	12.5491
369	二七北路353-399号小区	115.896	28.6816	东湖区	174	369	26.9812	1.42732	22.8998	1.42732	26.9812
370	二七北路402号小区	115.91	28.6964	东湖区	144	370	6.21689	0	4.71895	0	6.21689
371	二七北路502-606号小区	115.913	28.6896	东湖区	96	371	7.07262	5.57468	5.57468	0	7.07262
372	二七北路638号小区	115.914	28.6938	东湖区	252	372	12.2751	2.36257	9.69171	0	12.2751
373	二七北路79-125号小区	115.914	28.6791	东湖区	92	373	36.0685	2.31198	8.04096	1.29297	36.0685
374	二七北路84号小区	115.914	28.6792	东湖区	738	374	7.84108	5.95224	6.34314	5.95224	7.84108
375	二七北路94号小区	115.901	28.674	东湖区	90	375	214.003	1.01901	212.505	0	214.003
376	二七北路单位宿舍	115.91	28.691	东湖区	192	376	57.8698	1.35721	5.66939	0	57.8698
377	二七北路建工技校宿舍	115.914	28.6934	东湖区	616	377	85.0298	81.5953	83.5319	1.4385	85.0298
378	二七北路交通局宿舍	115.914	28.6847	东湖区	152	378	17.2294	0	15.7315	0	17.2294
379	二七北路农业厅宿舍	115.9	28.6953	东湖区	432	379	56.9962	11.9821	54.4128	0	56.9962
380	二七北路商业局宿舍	115.915	28.6901	东湖区	360	380	8.83078	1.74096	3.7935	1.1722	8.83078
381	二七北路社区(北院)	115.914	28.6799	东湖区	70	381	71.4655	2.36257	68.0376	0	71.4655
382	二七北路食品公司宿舍	115.914	28.6792	东湖区	80	382	39.4278	28.0081	32.3203	0.497321	39.4278
383	二七北路中国银行宿舍	115.913	28.6814	东湖区	210	383	17.2217	5.802	10.1142	0	17.2217
384	二七北路总工会宿舍	115.914	28.6813	东湖区	254	384	61.0198	11.9821	13.9187	0	61.0198
385	二七南路24号小区	115.913	28.6593	西湖区	142	385	9.94107	2.36257	6.67475	0	9.94107
386	二七南路436号楼院	115.913	28.6681	西湖区	252	386	11.917	0.497321	4.8095	0.497321	11.917
387	二七南路527号小区	115.914	28.6715	西湖区	72	387	293.959	254.558	254.558	252.612	293.959
388	二七南路65-67号小区	115.913	28.6605	西湖区	62	388	5.43264	1.3513	1.3513	0	5.43264
389	二七南路7号小区	115.913	28.6597	西湖区	120	389	52.9344	1.42732	13.5342	1.42732	52.9344
390	二七南路83-86号小区	115.913	28.6615	西湖区	72	390	11.1208	0.774787	7.03945	0.774787	11.1208
391	二七南社区	115.902	28.6656	西湖区	700	391	3.26632	0	0	0	3.26632
392	二轻大院生活小区	115.91	28.6867	东湖区	532	392	12.275	3.46795	11.4305	0	12.275
393	二十九中宿舍	115.887	28.6705	西湖区	192	393	3.29445	1.19641	2.44989	0	3.29445
394	二十六中宿舍	115.868	28.6998	红谷滩区	146	394	5.40208	0	5.40208	0	5.40208
395	二十三中宿舍	115.926	28.6835	东湖区	84	395	7.44959	0	4.18327	0	7.44959
396	二十中宿舍	115.887	28.6705	西湖区	92	396	8.85697	2.36257	4.77563	0	8.85697
397	二纬路4-12号院	115.896	28.6816	东湖区	404	397	53.381	0	2.05254	0	53.381
398	发改委家属院	115.912	28.6814	东湖区	514	398	38.4309	2.36257	37.7776	0	38.4309
399	阀门厂总厂宿舍	115.923	28.6565	青云谱区	68	399	13.3777	2.50475	12.7243	2.50475	13.3777
400	法院宿舍(易家巷)	115.888	28.6772	西湖区	480	400	17.761	2.8082	14.5242	1.06237	17.761
401	范家新村	115.824	28.7217	新建区	3520	401	124.05	80.1568	81.9864	0	124.05
402	梵顿公馆	115.837	28.6671	红谷滩区	984	402	12.79	0	12.79	0	12.79
403	方大上上城	115.989	28.681	南昌县	3972	403	8.24028	1.74583	7.39571	0	8.24028
404	方大中心	115.875	28.7034	新建区	1426	404	15.6028	5.51776	11.5215	4.20056	15.6028
405	方井头	115.885	28.6769	西湖区	876	405	79.6324	0.532503	53.1028	0	79.6324
406	翡翠山庄	115.772	28.6913	新建区	384	406	20.6866	20.6866	20.6866	0.36495	20.6866
407	废品公司宿舍	115.865	28.6556	青云谱区	208	407	14.1358	1.94634	6.45309	0	14.1358
408	分析测式宿舍	115.919	28.6739	青山湖区	96	408	0.844565	0	0	0	0.844565
409	丰和都会(红谷滩)	115.855	28.6978	红谷滩区	1224	409	66.1203	20.3217	65.2757	0	66.1203
410	丰和都会(商住楼)	115.855	28.6978	红谷滩区	1106	410	10.4573	0	6.44402	0	10.4573
411	丰和花园	115.847	28.6952	红谷滩区	2962	411	8.2536	1.29297	5.79972	1.29297	8.2536
412	丰和商务大厦	115.861	28.6999	红谷滩区	790	412	7.12248	3.04114	3.04114	1.60759	7.12248
413	丰和时代大厦	115.867	28.701	红谷滩区	720	413	68.2584	0	65.675	0	68.2584
414	丰和小区(二区)	115.856	28.699	红谷滩区	832	414	23.5347	20.3217	22.6902	0	23.5347
415	丰和小区(一区)	115.853	28.6977	红谷滩区	1372	415	11.4167	0.497321	10.5721	0.497321	11.4167
416	丰和新城1期	115.866	28.7023	红谷滩区	2936	416	6.44402	0	6.44402	0	6.44402
417	丰和新城2期	115.868	28.7045	红谷滩区	3246	417	26.4643	17.0466	19.3568	0	26.4643
418	丰和苑小区	115.858	28.7003	红谷滩区	448	418	68.9146	0	68.9146	0	68.9146
419	丰和中大道1507号小区	115.857	28.6978	红谷滩区	24	419	3.59304	0.954337	3.59304	0	3.59304
420	丰和中大道1532号小区	115.856	28.699	红谷滩区	130	420	44.0011	0	1.93727	0	44.0011
421	丰和中大道1536-1558号小区	115.858	28.698	红谷滩区	128	421	16.3418	0	4.18327	0	16.3418
422	丰和中大道166号小区	115.842	28.6784	红谷滩区	3312	422	57.7297	0	50.047	0	57.7297
423	丰和中大道1946号小区	115.863	28.7014	红谷滩区	124	423	5.54184	2.51361	5.54184	0	5.54184
424	丰华(江橡)三区	115.936	28.6736	青山湖区	1596	424	89.0536	41.3761	46.9898	0	89.0536
425	丰华江橡一区棚房	115.935	28.6741	青山湖区	980	425	5.77993	2.51361	2.51361	0	5.77993
426	丰盛苑小区	115.936	28.6745	青山湖区	586	426	15.3732	0	12.1069	0	15.3732
427	丰源嘉会	115.878	28.6735	西湖区	754	427	8.91496	1.80746	1.80746	0	8.91496
428	丰源金润广场	115.884	28.6474	西湖区	1688	428	6.6987	2.33621	3.43238	0	6.6987
429	丰源商务花园	115.951	28.6919	青山湖区	100	429	14.7066	1.94634	14.0532	0	14.7066
430	丰源天域	115.963	28.6843	青山湖区	1130	430	2.13764	2.13764	2.13764	2.13764	2.13764
431	丰泽花园	115.73	28.6296	新建区	7160	431	7.95885	0	6.44402	0	7.95885
432	风雅蓝山	115.742	28.6401	新建区	2300	432	27.0411	26.6502	27.0411	0	27.0411
433	枫景佳苑	115.84	28.7678	新建区	764	433	112.819	80.8869	86.289	80.8869	112.819
434	枫林花苑	115.81	28.6957	新建区	826	434	26.8247	20.1092	22.7433	3.06258	26.8247
435	枫林情苑	115.829	28.7378	新建区	672	435	4.51892	0	1.09096	0	4.51892
436	枫庐新天地A区	115.845	28.7201	新建区	992	436	65.4758	0	61.3945	0	65.4758
437	枫庐新天地B区	115.853	28.712	青山湖区	376	437	77.0634	68.395	73.7971	68.395	77.0634
438	枫庐新天地东区	115.845	28.7201	青山湖区	656	438	51.0842	0	1.3377	0	51.0842
439	冯翊小区	115.737	28.7082	西湖区	2000	439	5.47227	0	2.20595	0	5.47227
440	凤凰城凤鸣苑	115.877	28.7163	红谷滩区	4662	440	210.843	5.62404	40.6481	0	210.843
441	凤凰城凤翔苑	115.873	28.7097	红谷滩区	6418	441	28.997	5.09424	28.997	0	28.997
442	凤凰花园(东区)	115.877	28.7163	红谷滩区	5788	442	15.2877	2.33621	14.4431	0	15.2877
443	凤凰花园(四期)	115.875	28.7246	新建区	3208	443	5.64988	0	5.64988	0	5.64988
444	凤凰花园(西区)	115.873	28.7228	红谷滩区	5390	444	173.493	0.66371	3.29787	0.66371	173.493
445	凤凰花园三期A区	115.879	28.725	红谷滩区	1536	445	3.28895	0	3.28895	0	3.28895
446	凤凰花园三期B区	115.874	28.7242	红谷滩区	784	446	18.9504	4.38966	16.4966	0	18.9504
447	凤凰花园三期C区	115.869	28.7246	红谷滩区	1148	447	3.05051	0	2.20595	0	3.05051
448	凤凰家园	115.874	28.7188	红谷滩区	5776	448	13.6346	0	12.79	0	13.6346
449	凤凰山社区	115.816	28.6961	新建区	760	449	8.12018	1.29297	6.62224	1.29297	8.12018
450	凤凰商贸城	115.87	28.7075	红谷滩区	2400	450	8.73468	3.46795	4.72143	0	8.73468
451	凤凰新村	115.87	28.7248	新建区	840	451	4.84061	1.7901	3.99605	1.7901	4.84061
452	凤凰苑	115.869	28.7066	红谷滩区	1488	452	6.90207	6.2487	6.2487	0.624658	6.90207
453	凤凰中大道林业局宿舍	115.835	28.6797	红谷滩区	304	453	14.1029	1.54238	13.2584	0.66371	14.1029
454	佛塔路88号小区	115.937	28.6209	东湖区	152	454	10.8656	2.54017	6.85235	2.54017	10.8656
455	佛塔幸福家园(1期)	115.952	28.6177	南昌县	3624	455	1.41332	0.568758	0.568758	0	1.41332
456	佛塔幸福家园(2期)	115.948	28.6101	青山湖区	1978	456	3.16765	0.66371	1.66971	0.66371	3.16765
457	福辉大厦	115.88	28.6816	东湖区	160	457	85.0047	18.4851	84.1601	1.4385	85.0047
458	福满居小区	115.822	28.6995	新建区	890	458	37.1023	3.42494	9.07482	1.06237	37.1023
459	福山花园	115.899	28.661	西湖区	1588	459	16.1882	0	12.1069	0	16.1882
460	福山路75-96号小区	115.9	28.6691	西湖区	16	460	6.45621	0	2.63416	0	6.45621
461	福山巷83号小区	115.898	28.6683	西湖区	124	461	71.1948	1.4385	67.1135	1.4385	71.1948
462	福山巷公安民警住宅小区	115.891	28.6782	西湖区	546	462	9.73122	0	5.64988	0	9.73122
463	福山小区	115.899	28.6673	西湖区	480	463	68.5461	51.7359	65.1181	2.46309	68.5461
464	福田花园	115.872	28.6596	西湖区	1274	464	3.35135	1.02492	2.50678	0	3.35135
465	福祥家园	115.949	28.6374	青云谱区	4126	465	48.0863	0	23.2874	0	48.0863
466	福源公寓	115.896	28.6656	西湖区	82	466	97.6882	1.39945	70.314	1.39945	97.6882
467	福州路350号住宅	115.916	28.6858	东湖区	60	467	14.7494	3.65554	13.9048	1.29297	14.7494
468	福州路498号小区	115.919	28.6867	东湖区	62	468	274.513	233.054	268.078	0.624658	274.513
469	福州路49号小区	115.901	28.6859	西湖区	70	469	90.6415	5.82816	84.2065	1.4385	90.6415
470	福州路地税局宿舍	115.901	28.674	东湖区	112	470	48.2403	2.46309	6.17648	2.46309	48.2403
471	福州路省体育馆宿舍	115.903	28.6857	东湖区	1662	471	1.29297	1.29297	1.29297	1.29297	1.29297
472	福州路市政宿舍	115.905	28.6873	东湖区	78	472	11.7595	1.29297	8.4932	1.29297	11.7595
473	抚河北路121号小区	115.88	28.675	西湖区	138	473	164.359	3.38484	8.99851	1.4385	164.359
474	抚河北路55号小区	115.881	28.6731	西湖区	36	474	15.7186	11.2458	15.7186	10.1445	15.7186
475	抚河北路工商银行宿舍	115.878	28.6788	东湖区	456	475	166.766	4.30627	11.4062	2.46309	166.766
476	抚河明珠	115.893	28.6567	西湖区	1082	476	3.41913	0	3.41913	0	3.41913
477	抚河农贸市场住宅楼	115.88	28.6702	西湖区	192	477	110.89	4.02912	59.5615	0	110.89
478	抚河西堤宿舍	115.89	28.6545	西湖区	324	478	36.8615	4.52177	8.83395	1.7901	36.8615
479	抚河园社区	115.886	28.6653	西湖区	1056	479	55.1045	1.94634	3.77597	0	55.1045
480	抚河中路459号小区	115.884	28.6703	西湖区	768	480	2.3742	0.624658	1.72083	0.624658	2.3742
481	抚生佳园	115.864	28.6454	西湖区	3400	481	14.0354	4.69283	10.0221	0.66371	14.0354
482	抚生路58号住宅	115.875	28.6636	西湖区	48	482	9.29075	2.39517	6.70735	1.37616	9.29075
483	抚生路滨江小区	115.866	28.6502	西湖区	1756	483	4.08134	0	0	0	4.08134
484	抚西小区	115.892	28.6563	西湖区	156	484	12.9277	2.33221	9.66135	0.774787	12.9277
485	抚州大厦	115.896	28.6761	西湖区	530	485	6.69171	0.66371	2.86966	0.66371	6.69171
486	付家坡小区	115.891	28.6787	西湖区	1008	486	2.13764	2.13764	2.13764	2.13764	2.13764
487	副食品公司宿舍(洪城路)	115.907	28.6581	青云谱区	240	487	54.0602	0	50.047	0	54.0602
488	副食品公司宿舍(青山湖区)	115.921	28.6737	青山湖区	94	488	21.3841	17.0466	20.7307	0	21.3841
489	富东广场	115.985	28.6818	南昌县	2256	489	19.2424	12.6458	12.6458	0.66371	19.2424
490	富赣灏庭	115.895	28.7018	东湖区	180	490	16.6714	0	10.0748	0	16.6714
491	富力华庭	115.862	28.6976	红谷滩区	1836	491	3.82205	0	0	0	3.82205
492	富力华庭(别墅)	115.873	28.7229	红谷滩区	270	492	7.0333	2.06775	6.37993	2.06775	7.0333
493	富丽花园(青山湖)	115.945	28.6914	东湖区	528	493	10.3268	0.66371	6.31359	0.66371	10.3268
494	富丽花园(湾里)	115.728	28.7202	西湖区	656	494	69.617	65.6037	65.6037	0	69.617
495	富瑞吉小区	115.754	28.6384	红谷滩区	166	495	71.3402	60.8506	64.0902	19.4745	71.3402
496	富源花园	115.777	28.627	红谷滩区	8956	496	11.1512	0	7.32914	0	11.1512
497	干家大屋巷小区	115.892	28.6749	西湖区	1208	497	6.24633	0	2.16499	0	6.24633
498	干家前街161号小区	115.89	28.6734	西湖区	704	498	3.98661	2.50475	3.98661	2.50475	3.98661
499	干家前街163-165号小区	115.89	28.6736	西湖区	392	499	2.5834	0	0	0	2.5834
500	干家前街169号小区	115.89	28.6733	西湖区	2248	500	7.36879	1.10126	4.78539	0	7.36879
501	干家前巷1-48号小区	115.894	28.6734	西湖区	276	501	53.2626	0	1.06225	0	53.2626
502	干家塘	115.892	28.6746	西湖区	940	502	8.71854	0	6.26466	0	8.71854
503	干家巷	115.894	28.6747	西湖区	566	503	58.7987	0	55.5324	0	58.7987
504	干警宿舍	115.886	28.6525	西湖区	444	504	7.75329	0	7.09992	0	7.75329
505	赣电贵府	115.81	28.6957	西湖区	2810	505	49.1474	4.50021	4.50021	2.13764	49.1474
506	赣电开元国际	115.992	28.6866	南昌县	1304	506	16.3292	2.77772	9.22174	1.314	16.3292
507	赣江宾馆宿舍	115.851	28.6688	西湖区	130	507	7.20023	0	7.20023	0	7.20023
508	赣剧团宿舍平安楼院	115.89	28.6734	西湖区	288	508	9.45196	0	3.01696	0	9.45196
509	赣铁九龙府康园	115.791	28.6357	红谷滩区	718	509	28.6672	2.13764	2.13764	2.13764	28.6672
510	岗上万自然村	116.027	28.7207	南昌县	574	510	72.4846	5.96499	71.64	0	72.4846
511	港航小区(西湖)	115.896	28.6604	西湖区	1008	511	3.47872	0	2.63416	0	3.47872
512	港口新村	115.883	28.7746	新建区	1800	512	6.53337	1.3513	5.03543	0	6.53337
513	高级法院宿舍(江大南路)	115.93	28.6828	青山湖区	312	513	2.79653	1.95196	1.95196	0	2.79653
514	高能金域名都	115.923	28.6797	青山湖区	3178	514	66.5196	0	65.675	0	66.5196
515	高能金域名都(商住楼)	115.923	28.6797	青山湖区	3540	515	10.7936	1.06237	6.71225	1.06237	10.7936
516	高校住宅小区	115.938	28.6906	青山湖区	1390	516	74.8695	69.9524	73.3715	68.395	74.8695
517	高新艾湖小区	115.963	28.7003	南昌县	1332	517	19.8693	19.8693	19.8693	2.13764	19.8693
518	高新大道818号小区	115.955	28.7044	青山湖区	104	518	18.8728	1.55742	15.4448	0	18.8728
519	高新二路物业宿舍	115.949	28.694	南昌县	188	519	12.4623	3.06258	9.03431	3.06258	12.4623
520	高新公寓	115.945	28.6923	青山湖区	128	520	149.103	131.746	141.995	0	149.103
521	高新开发区教师公寓	115.947	28.6891	东湖区	198	521	95.0526	84.8033	95.0526	19.1996	95.0526
522	高新一路1号住宅	115.942	28.6859	南昌县	86	522	2.51695	1.01901	1.01901	0	2.51695
523	高新住宅小区	115.942	28.6859	青山湖区	1240	523	66.5078	18.7941	24.444	1.06237	66.5078
524	高知公寓	115.994	28.7026	南昌县	1070	524	6.36329	0.988664	3.19461	0	6.36329
525	歌舞团宿舍	115.885	28.6865	东湖区	150	525	3.64067	1.7901	2.7961	1.7901	3.64067
526	工贸城公寓	115.939	28.6638	青山湖区	396	526	54.0187	2.27154	9.37146	0	54.0187
527	工农兵医院宿舍	115.885	28.6831	东湖区	396	527	67.9859	20.3217	23.3387	0	67.9859
528	工农路小区	115.727	28.7171	新建区	24	528	247.941	17.7317	247.941	0	247.941
529	工人新村	115.93	28.6573	青山湖区	500	529	9.87273	4.78539	5.79139	0	9.87273
530	工人新村交通设计院宿舍	115.918	28.6622	青山湖区	130	530	58.349	11.4958	13.7017	10.1445	58.349
531	工人新村南社区	115.92	28.6583	青山湖区	490	531	3.9055	1.80746	3.06094	0	3.9055
532	工商局宿舍(叠山路)	115.881	28.6863	东湖区	84	532	7.20023	0	7.20023	0	7.20023
533	工商局宿舍(丁公路)	115.91	28.677	西湖区	236	533	94.6942	0	50.047	0	94.6942
534	工商局宿舍(孺子路)	115.883	28.6742	西湖区	156	534	25.9575	6.95968	22.6912	5.15222	25.9575
535	工商局宿舍(文教路)	115.919	28.6838	东湖区	168	535	12.6286	8.10876	9.36224	0	12.6286
536	工商小区	115.893	28.6856	东湖区	196	536	57.8357	4.73306	6.50715	4.20056	57.8357
537	工商银行百花洲支行宿舍	115.891	28.6788	西湖区	96	537	59.6137	0	55.5324	0	59.6137
538	工商银行宿舍(井冈山大道)	115.913	28.6292	青云谱区	78	538	68.2639	5.62404	61.1564	0	68.2639
539	工行嘉苑	115.89	28.669	西湖区	2240	539	27.1638	4.49471	10.0762	2.68725	27.1638
540	工行宿舍(北京西路)	115.907	28.6772	西湖区	202	540	33.1893	1.94634	8.39036	0	33.1893
541	工行宿舍(岔道口)	115.912	28.6726	西湖区	524	541	84.6856	5.01432	40.0384	0.624658	84.6856
542	工行宿舍(师大南路)	115.917	28.6754	南昌县	96	542	2.31329	1.30729	2.31329	0.774787	2.31329
543	工行宿舍(一经路)	115.887	28.6917	东湖区	162	543	20.2306	1.80746	8.07212	0	20.2306
544	工行宿舍(站前路)	115.911	28.6657	西湖区	60	544	20.0708	0	7.20023	0	20.0708
545	公安宿舍(西湖)	115.894	28.6682	西湖区	128	545	26.9205	0	0.390901	0	26.9205
546	公安小区	115.897	28.6483	青云谱区	144	546	4.95962	2.37622	2.37622	0	4.95962
547	公交公司宿舍(青山湖)	115.935	28.6559	南昌县	204	547	31.8263	7.02736	7.02736	1.06237	31.8263
548	公交宿舍(安石路)	115.89	28.6568	西湖区	588	548	44.8023	0.532503	2.73845	0	44.8023
549	公路局宿舍(东湖)	115.884	28.697	东湖区	96	549	26.5296	0	0	0	26.5296
550	公路局宿舍(西湖)	115.89	28.676	西湖区	1012	550	51.2324	2.72455	9.16857	1.37325	51.2324
551	公园村殷家巷小区	115.896	28.6816	东湖区	1954	551	8.20407	1.74583	7.3595	0	8.20407
552	公园社区	115.912	28.6804	东湖区	554	552	12.6089	7.02736	12.6089	1.06237	12.6089
553	公园铁路东村	115.916	28.6858	东湖区	58	553	2.79962	1.04813	1.04813	1.04813	2.79962
554	公园壹号	115.853	28.7468	新建区	1734	554	8.57514	1.42732	7.0772	1.42732	8.57514
555	供电红谷小区	115.861	28.6991	红谷滩区	696	555	8.58936	0	1.48186	0	8.58936
556	供电局宿舍(创业路)	115.946	28.6879	东湖区	168	556	4.36826	1.3513	4.36826	0	4.36826
557	供电局宿舍(建设路)	115.827	28.6993	新建区	336	557	15.4686	4.94195	8.36108	0	15.4686
558	供电局宿舍(上海路)	115.936	28.6772	青山湖区	70	558	0.624658	0.624658	0.624658	0.624658	0.624658
559	供销社宿舍(青云谱)	115.914	28.6247	青云谱区	288	559	23.3806	1.29297	20.1143	1.29297	23.3806
560	关马祠小区	115.879	28.6814	东湖区	674	560	11.2106	2.36257	8.62723	0	11.2106
561	观水花园	115.845	28.6337	西湖区	968	561	17.7982	0.568758	16.3003	0	17.7982
562	观田村农民公寓	115.978	28.6497	青山湖区	1568	562	2.84924	1.3513	1.3513	0	2.84924
563	观音巷小区	115.881	28.6858	东湖区	442	563	6.29976	0	3.03344	0	6.29976
564	观洲公寓	115.857	28.6443	西湖区	960	564	9.65116	2.36257	8.80659	0	9.65116
565	观洲阳光小区	115.854	28.6337	西湖区	4360	565	6.72135	2.35886	3.45503	1.7901	6.72135
566	冠山花园	115.863	28.778	新建区	1532	566	6.72494	1.29297	3.45862	1.29297	6.72494
567	灌婴路社区	115.872	28.6493	西湖区	464	567	6.20171	2.51361	4.45022	0	6.20171
568	光达小区	115.936	28.6829	青山湖区	300	568	54.3455	0	3.01696	0	54.3455
569	光大科技园	115.943	28.694	青山湖区	392	569	6.82806	3.56174	3.56174	1.04813	6.82806
570	光明社区	115.896	28.6816	东湖区	606	570	6.13102	1.3513	4.37953	0	6.13102
571	光明小区	115.918	28.7167	东湖区	668	571	27.183	0	0	0	27.183
572	广场北路188号小区	115.9	28.6845	东湖区	162	572	7.25861	0.993952	7.25861	0	7.25861
573	广场北路社区	115.9	28.6843	东湖区	596	573	26.3601	17.0466	19.2526	0	26.3601
574	广场东路199-201号小区	115.902	28.6755	西湖区	134	574	33.5424	0.568758	7.01278	0	33.5424
575	广场东路1号小区	115.908	28.6748	西湖区	130	575	13.3971	5.62404	10.1308	0	13.3971
576	广场东路91号小区	115.904	28.675	西湖区	66	576	14.0015	4.30891	10.5736	0	14.0015
577	广场东路社区	115.903	28.6757	西湖区	220	577	28.7355	0	2.20595	0	28.7355
578	广场南路134号小区	115.902	28.6727	西湖区	72	578	5.64988	0	5.64988	0	5.64988
579	广场南路16号小区	115.904	28.6693	西湖区	144	579	10.7116	4.78539	5.79139	0	10.7116
580	广场南路80号小区	115.902	28.6745	西湖区	126	580	10.4253	6.99729	6.99729	1.37325	10.4253
581	广场南路社区	115.903	28.6701	西湖区	182	581	30.6819	1.94634	4.15229	0	30.6819
582	广场南路铁路医院宿舍	115.904	28.6699	西湖区	448	582	33.8133	1.01901	7.28367	0	33.8133
583	广电中心生活区	115.926	28.6721	青山湖区	2770	583	8.44242	4.30891	7.59786	0	8.44242
584	广麦路1号小区	115.811	28.6981	新建区	308	584	7.10957	0	3.02823	0	7.10957
585	广润门住宅(二区)	115.889	28.665	西湖区	4530	585	7.93071	3.4107	5.34731	1.04813	7.93071
586	广润门住宅(三区1栋-23栋)	115.881	28.6748	西湖区	4538	586	8.86192	6.53375	8.86192	0	8.86192
587	广润门住宅(三区24栋-37栋)	115.882	28.6758	西湖区	2590	587	37.6183	4.78539	10.4353	0	37.6183
588	广润门住宅(一区)	115.879	28.6779	西湖区	2788	588	7.14782	0	5.64988	0	7.14782
589	广厦社区	115.886	28.6525	西湖区	2796	589	48.8715	10.1902	45.6052	1.04813	48.8715
590	广阳小区(老D-E区)	115.984	28.6704	南昌县	2150	590	31.6202	2.27154	4.43719	0	31.6202
591	广阳小区(新D区)	115.954	28.6462	青山湖区	806	591	0	0	0	0	0
592	广州路小区	115.931	28.6262	青云谱区	1330	592	10.303	1.3513	8.55153	0	10.303
593	硅酸盐厂宿舍	115.926	28.7169	东湖区	66	593	15.1748	1.04813	7.49215	1.04813	15.1748
594	桂花苑小区	115.972	28.7044	南昌县	124	594	7.64585	1.3513	4.37953	0	7.64585
595	桂旺巷社区	115.883	28.6865	东湖区	692	595	72.7493	21.4208	21.4208	19.4745	72.7493
596	桂园苑小区	115.838	28.7428	新建区	1444	596	18.3554	0	3.02823	0	18.3554
597	桂苑小区	115.93	28.6618	青山湖区	504	597	30.9311	1.37325	4.40148	1.37325	30.9311
598	国恩大厦	115.89	28.676	西湖区	2310	598	8.7139	1.76345	5.44758	0.774787	8.7139
599	国防工业设计院宿舍	115.909	28.6906	东湖区	236	599	47.6408	41.3761	47.6408	0	47.6408
600	国际金融中心	115.862	28.6943	红谷滩区	3718	600	8.30577	1.94634	5.13709	0	8.30577
601	国金滨江	115.871	28.657	西湖区	1412	601	2.52999	1.04813	2.52999	1.04813	2.52999
602	国金印象	115.908	28.703	东湖区	1528	602	26.7881	20.4935	23.5217	19.4745	26.7881
603	国乐新村	115.93	28.6572	青云谱区	1172	603	45.0242	5.62404	5.62404	0	45.0242
604	国贸春天	115.867	28.6269	西湖区	2314	604	10.4665	0	7.20023	0	10.4665
605	国贸凤凰原	115.942	28.6332	青云谱区	1100	605	31.0059	2.99447	4.47633	1.04813	31.0059
606	国贸广场	115.903	28.6579	青云谱区	554	606	48.002	0	8.60181	0	48.002
607	国贸蓝湾花园	115.874	28.6268	西湖区	8400	607	42.2611	0	15.7315	0	42.2611
608	国贸天峯	115.876	28.6442	西湖区	2136	608	6.29455	0	3.02823	0	6.29455
609	国贸天琴湾(东区)	115.852	28.6301	西湖区	2044	609	10.346	0	6.26466	0	10.346
610	国贸天琴湾(西区)	115.852	28.6301	西湖区	1930	610	38.843	0	35.415	0	38.843
611	国贸天悦	115.93	28.6708	青山湖区	784	611	23.292	8.16784	23.292	0	23.292
612	国贸阳光	115.865	28.6302	西湖区	2864	612	3.2396	0	3.2396	0	3.2396
613	国税局宿舍(丰收路)	115.92	28.6577	青云谱区	192	613	1.7015	1.04813	1.04813	1.04813	1.7015
614	国税局宿舍(解放西路)	115.92	28.6577	青云谱区	48	614	8.21177	2.31198	4.94545	1.29297	8.21177
615	国税局小区	115.821	28.6881	新建区	346	615	3.7369	1.74583	3.08353	0	3.7369
616	国土资源局宿舍(湾里分局)	115.725	28.7181	新建区	70	616	55.6886	1.62991	5.94209	0	55.6886
617	国土资源厅宿舍	115.919	28.6744	南昌县	152	617	2.29784	1.06237	1.45327	1.06237	2.29784
618	海航白金汇	115.873	28.7229	红谷滩区	4054	618	37.8689	0	35.415	0	37.8689
619	海亮V+社区	115.869	28.7212	红谷滩区	696	619	19.2289	17.0466	18.3843	0	19.2289
620	海亮珑园	115.868	28.6204	西湖区	1168	620	9.40415	4.20056	6.13783	4.20056	9.40415
621	海亮尊园(北区)	115.94	28.7241	青山湖区	1208	621	2.083	1.46372	2.083	0	2.083
622	海亮尊园(南区)	115.94	28.7232	青山湖区	380	622	57.0472	0	55.5324	0	57.0472
623	海林大厦	115.914	28.6699	西湖区	272	623	22.1462	0	4.50675	0	22.1462
624	海伦广场	115.736	28.6267	红谷滩区	840	624	26.9205	0	0.390901	0	26.9205
625	海珀兰庭	115.85	28.6895	红谷滩区	1158	625	4.08417	0	3.2396	0	4.08417
626	海事小区	115.875	28.6764	西湖区	196	626	5.08815	2.50475	2.50475	2.50475	5.08815
627	海棠明月	115.896	28.7029	东湖区	788	627	29.3572	1.73139	2.82756	0	29.3572
628	海域香廷(别墅)	115.823	28.6626	红谷滩区	420	628	8.83395	4.52177	8.83395	1.7901	8.83395
629	海玥珑府	115.808	28.7025	新建区	1270	629	0	0	0	0	0
630	海玥名邸	115.738	28.6895	西湖区	2548	630	10.9595	6.17976	9.20799	1.7901	10.9595
631	汉港凯旋城	115.806	28.7139	新建区	1536	631	102.948	75.3227	76.4188	2.50475	102.948
632	翰林世家	115.814	28.7261	新建区	3616	632	44.8915	2.46309	5.49132	2.46309	44.8915
633	翰林首府	115.821	28.6881	新建区	1792	633	79.0826	72.8179	79.0826	0	79.0826
634	翰园小区	116.017	28.6801	南昌县	2274	634	49.3485	49.3485	49.3485	48.3295	49.3485
635	瀚林苑	115.847	28.7504	新建区	268	635	44.9427	0.568758	2.87894	0	44.9427
636	航天科创广场	116.014	28.6837	南昌县	3680	636	52.4108	48.3295	48.3295	48.3295	52.4108
637	航运小区	115.805	28.7008	新建区	1836	637	68.7724	65.6037	65.6037	0	68.7724
638	豪庭小区	115.896	28.6768	西湖区	712	638	48.7968	3.49341	6.73301	2.50475	48.7968
639	濠上街社区	115.886	28.6702	西湖区	1422	639	3.51625	1.06237	1.06237	1.06237	3.51625
640	昊达首府	115.819	28.6835	新建区	642	640	47.1373	3.42494	7.73712	1.06237	47.1373
641	合一中央城	115.732	28.7122	西湖区	5106	641	32.7706	4.30371	6.24098	1.7901	32.7706
642	何坊北社区	115.904	28.6437	青云谱区	226	642	2.44747	1.3513	2.44747	0	2.44747
643	何坊南社区	115.904	28.637	青云谱区	1694	643	1.42732	1.42732	1.42732	1.42732	1.42732
644	何坊西路178号小区	115.903	28.6386	青云谱区	252	644	2.56193	0.624658	2.56193	0.624658	2.56193
645	何坊西路京山小区	115.903	28.6377	青云谱区	930	645	52.6954	17.6713	52.6954	0.624658	52.6954
646	何坊西路省建材设计院宿舍	115.901	28.6398	青云谱区	72	646	8.01275	5.84776	8.01275	1.06237	8.01275
647	何兴村农民公寓	115.951	28.6886	青山湖区	1562	647	58.253	38.677	40.6136	0	58.253
648	何兴村自建房	115.95	28.6887	南昌县	6	648	6.21725	1.55742	3.76337	0	6.21725
649	何兴嘉苑	115.954	28.6845	南昌县	742	649	13.3588	0.568758	13.3588	0	13.3588
650	和谐花园	115.821	28.6803	西湖区	1202	650	1.84587	0	1.84587	0	1.84587
651	和谐家园(红谷滩)	115.791	28.6361	红谷滩区	1160	651	15.2247	2.5048	2.5048	0	15.2247
652	和谐家园(新建)	115.81	28.6957	新建区	1540	652	32.2086	2.66209	5.67905	0	32.2086
653	和谐平安大院	115.89	28.6821	东湖区	284	653	35.415	0	35.415	0	35.415
654	和谐小区(湾里)	115.725	28.7142	西湖区	260	654	88.4312	44.1614	46.3674	43.1365	88.4312
655	和苑小区	115.948	28.686	青山湖区	538	655	53.6884	1.02492	36.049	0	53.6884
656	和正智汇谷	115.81	28.6957	新建区	2822	656	33.4088	4.94195	6.87922	0	33.4088
657	河东会馆	115.884	28.6831	东湖区	212	657	10.3894	3.88347	7.12307	2.13764	10.3894
658	河畔	115.871	28.6407	西湖区	580	658	200.394	5.62404	200.394	0	200.394
659	核工地质局宿舍	115.909	28.677	西湖区	354	659	1.48186	0	1.48186	0	1.48186
660	核工业地质局二六六大院	115.863	28.7024	红谷滩区	456	660	42.1528	1.94634	41.4994	0	42.1528
661	鹤记照相馆宿舍楼	115.895	28.6787	东湖区	272	661	3.68413	0	3.68413	0	3.68413
662	恒大金碧华府	115.874	28.6275	西湖区	3174	662	211.858	0	194.77	0	211.858
663	恒大林溪府	115.728	28.7202	西湖区	4136	663	2.47581	0.993952	2.47581	0	2.47581
664	恒大名都	115.972	28.7094	南昌县	4172	664	3.01696	0	3.01696	0	3.01696
665	恒大时代之光	115.852	28.7324	新建区	2306	665	74.4101	1.7901	57.3225	1.7901	74.4101
666	恒大御景	115.973	28.7122	南昌县	2946	666	1.82963	0	1.82963	0	1.82963
667	恒大悦龙台	115.807	28.7049	新建区	2108	667	41.6774	4.78539	6.95038	0	41.6774
668	恒红小区	115.819	28.6839	新建区	1336	668	37.4636	4.30891	10.2806	0	37.4636
669	恒辉花园	115.911	28.673	西湖区	842	669	29.2794	2.35886	2.74976	1.7901	29.2794
670	恒锦花苑(1区)	115.786	28.6158	红谷滩区	2176	670	7.73915	0	4.47283	0	7.73915
671	恒锦花苑(2区)	115.786	28.6158	红谷滩区	1112	671	39.2698	2.33996	37.755	0	39.2698
672	恒锦花苑(3区)	115.786	28.6158	红谷滩区	1472	672	4.74843	0	4.09506	0	4.74843
673	恒锦花苑(商住楼)	115.786	28.6158	红谷滩区	432	673	5.64254	2.37622	2.37622	0	5.64254
674	恒锦玖珑时代广场	115.786	28.6129	红谷滩区	1214	674	3.2396	0	3.2396	0	3.2396
675	恒立百年经典	115.912	28.6985	东湖区	506	675	7.59385	1.94634	5.84236	0	7.59385
676	恒立佘山98号	115.912	28.6985	东湖区	1322	676	44.658	44.0046	44.0046	0	44.658
677	恒利源香槟巧筑	115.909	28.6742	西湖区	184	677	6.44391	2.36257	2.36257	0	6.44391
678	恒茂城市花园	115.917	28.6896	东湖区	1248	678	10.2675	1.3513	7.00118	0	10.2675
679	恒茂国际都会	115.934	28.6755	青山湖区	4114	679	4.55134	0	2.79985	0	4.55134
680	恒茂国际华城(北区)	115.905	28.6747	西湖区	2064	680	20.6896	4.94195	20.6896	0	20.6896
681	恒茂国际华城(南区)	115.906	28.6741	西湖区	6896	681	46.691	0.993952	43.4247	0	46.691
682	恒茂湖滨	115.943	28.7013	青山湖区	910	682	2.87171	0	1.12022	0	2.87171
683	恒茂湖滨(别墅)	115.943	28.7013	青山湖区	240	683	11.4298	2.51361	8.16349	0	11.4298
684	恒茂瑞都新苑	115.945	28.6854	青山湖区	1796	684	20.9274	20.9274	20.9274	20.9274	20.9274
685	恒茂未来都会花园	115.732	28.6922	西湖区	9034	685	17.5109	2.13764	14.2445	2.13764	17.5109
686	恒茂未来都会花园(别墅)	115.732	28.6922	西湖区	214	686	8.38286	1.06237	6.63137	1.06237	8.38286
687	恒茂小区	115.813	28.6901	新建区	112	687	13.5156	0	10.2493	0	13.5156
688	恒茂英伦国际	115.925	28.6102	青云谱区	4436	688	31.6238	5.09424	5.09424	0	31.6238
689	恒盛广场	115.841	28.6289	西湖区	1444	689	68.7778	1.3513	67.0263	0	68.7778
690	恒盛银都	115.84	28.6888	红谷滩区	1304	690	6.64251	2.51361	3.37619	0	6.64251
691	恒泰花苑	115.848	28.6367	西湖区	1842	691	41.967	3.67657	38.7007	1.314	41.967
692	恒天时尚中心	115.813	28.6179	红谷滩区	4596	692	13.3822	0	13.3822	0	13.3822
693	恒通花园	115.79	28.6934	新建区	288	693	15.8621	2.37622	12.5958	0	15.8621
694	恒通华庭	115.953	28.6132	青山湖区	548	694	14.9823	0	11.716	0	14.9823
695	恒鑫大厦	115.887	28.6618	西湖区	164	695	5.64988	0	5.64988	0	5.64988
696	恒鑫园	115.859	28.7058	红谷滩区	216	696	102.989	20.9274	76.4598	20.9274	102.989
697	衡通住宅	115.914	28.6876	东湖区	176	697	5.95052	0	1.93727	0	5.95052
698	弘阳时光里	115.728	28.7202	西湖区	398	698	132.428	78.6482	90.3642	1.06237	132.428
699	弘阳中梁时光天樾	116.079	28.6897	南昌县	1476	699	126.147	41.3761	76.4002	0	126.147
700	红谷春晖园	115.855	28.7058	红谷滩区	500	700	15.7315	0	15.7315	0	15.7315
701	红谷春天花园	115.848	28.6766	红谷滩区	3714	701	46.2285	41.3761	44.7137	0	46.2285
702	红谷春天花园(商住楼)	115.848	28.6766	红谷滩区	1228	702	3.47872	0	2.63416	0	3.47872
703	红谷德邑	115.828	28.6891	新建区	622	703	38.2904	0	35.0241	0	38.2904
704	红谷峰尚	115.821	28.6829	新建区	2924	704	44.8538	4.94195	18.3242	0	44.8538
705	红谷汇景	115.821	28.6829	新建区	698	705	79.4022	43.1365	52.2192	43.1365	79.4022
706	红谷经典	115.854	28.6936	红谷滩区	1798	706	0.653372	0	0	0	0.653372
707	红谷凯旋	115.858	28.6953	红谷滩区	4280	707	60.6569	20.3217	55.7367	0	60.6569
708	红谷瑞仕城际广场	115.782	28.6365	红谷滩区	1816	708	36.4384	1.94634	9.90884	0	36.4384
709	红谷世纪花园A区	115.852	28.7024	红谷滩区	1892	709	9.73261	3.46795	9.73261	0	9.73261
710	红谷世纪花园B区	115.852	28.7022	红谷滩区	1706	710	12.79	0	12.79	0	12.79
711	红谷世纪花园C区	115.854	28.6997	红谷滩区	1648	711	116.64	55.0862	90.1103	0	116.64
712	红谷世纪花园D区	115.854	28.6993	红谷滩区	1652	712	9.93588	1.06237	9.28251	1.06237	9.93588
713	红谷滩公租房小区	115.881	28.7227	红谷滩区	1348	713	8.54989	2.51361	8.54989	0	8.54989
714	红谷滩丽景小区	115.85	28.6818	红谷滩区	362	714	44.374	0	2.31018	0	44.374
715	红谷滩区名门世家	115.844	28.6881	红谷滩区	3388	715	54.8982	17.7317	53.1467	0	54.8982
716	红谷滩区名门世家(商住楼)	115.841	28.6854	红谷滩区	2520	716	44.7882	13.768	18.2586	0	44.7882
717	红谷现代城	115.852	28.696	红谷滩区	744	717	92.883	43.1365	43.1365	43.1365	92.883
718	红谷新城	115.805	28.6757	红谷滩区	14170	718	55.2896	5.15222	5.54312	5.15222	55.2896
719	红光楼小区	115.873	28.6704	西湖区	1266	719	4.92614	1.94634	3.4282	0	4.92614
720	红角洲政府办公厅宿舍	115.811	28.6397	红谷滩区	40	720	1.04427	0	0.390901	0	1.04427
721	红林雅苑	115.728	28.6278	新建区	4048	721	13.9349	1.92006	13.9349	0	13.9349
722	红岭花园	115.829	28.6744	红谷滩区	7688	722	71.7744	6.09939	71.7744	1.314	71.7744
723	红苗小区	115.873	28.6524	西湖区	5922	723	2.84478	0	0.390901	0	2.84478
724	红湾花园	115.716	28.6116	西湖区	144	724	66.7641	61.7363	65.9196	0	66.7641
725	红湾锦城	115.821	28.6829	新建区	2912	725	52.819	43.1365	45.1364	43.1365	52.819
726	红星九湾天铂	115.738	28.6939	西湖区	2250	726	3.45988	0	1.006	0	3.45988
727	红星桃花源筑	115.873	28.7229	红谷滩区	3626	727	4.97122	1.314	1.7049	1.314	4.97122
728	红星中奥九龙都会	115.734	28.6354	红谷滩区	3112	728	37.9984	0	35.415	0	37.9984
729	红原星城	115.91	28.7105	东湖区	2316	729	50.244	43.1365	43.1365	43.1365	50.244
730	宏浩住宅区	115.813	28.7035	新建区	212	730	6.35198	2.83728	4.83715	0.497321	6.35198
731	宏泰四季花城	115.728	28.7202	西湖区	2268	731	50.1692	12.1708	47.5858	12.1708	50.1692
732	泓德新厦	115.865	28.695	红谷滩区	540	732	16.3588	3.49752	9.76218	0	16.3588
733	竑鼎福第	115.918	28.6951	东湖区	1744	733	3.87279	0	3.02823	0	3.87279
734	洪城比华利	115.841	28.6849	红谷滩区	2110	734	0.844565	0	0	0	0.844565
735	洪城财满街	115.872	28.658	西湖区	1076	735	57.2839	0	55.5324	0	57.2839
736	洪城东方国际	115.984	28.6358	青山湖区	3688	736	3.57543	2.33996	2.73086	0	3.57543
737	洪城东公馆	115.964	28.642	南昌县	2260	737	9.62692	0	5.61367	0	9.62692
738	洪城东公馆(商住楼)	115.987	28.6749	青山湖区	408	738	14.1644	11.9821	13.3198	0	14.1644
739	洪城广场	115.903	28.669	西湖区	1600	739	12.4595	6.67217	8.44626	1.04813	12.4595
740	洪城锦苑	115.948	28.7883	新建区	1302	740	80.9409	13.768	79.443	0	80.9409
741	洪城路231号小区	115.897	28.6586	西湖区	756	741	27.3586	17.7317	23.3454	0	27.3586
742	洪城路508号小区	115.886	28.6581	西湖区	388	742	2.27249	1.01901	2.27249	0	2.27249
743	洪城路643号小区	115.883	28.6586	西湖区	136	743	33.9849	0	5.95736	0	33.9849
744	洪城路社区	115.897	28.6567	青云谱区	1600	744	6.88784	0	1.006	0	6.88784
745	洪城时代广场	115.851	28.6819	红谷滩区	4402	745	29.0335	0	1.006	0	29.0335
746	洪大花苑	115.89	28.6521	西湖区	624	746	30.3291	1.04813	2.30161	1.04813	30.3291
747	洪都1区	115.915	28.6354	青云谱区	5380	747	2.13753	1.29297	1.29297	1.29297	2.13753
748	洪都2区	115.915	28.6354	青云谱区	2958	748	0.774787	0.774787	0.774787	0.774787	0.774787
749	洪都3区	115.915	28.6439	青云谱区	2792	749	0.844565	0	0	0	0.844565
750	洪都4区	115.917	28.6411	青云谱区	3354	750	2.91293	1.06237	2.06837	1.06237	2.91293
751	洪都5区	115.916	28.6426	青云谱区	1228	751	6.54776	5.04982	5.04982	2.68725	6.54776
752	洪都6区	115.915	28.6439	青云谱区	3622	752	13.8398	4.94195	11.386	0	13.8398
753	洪都7区	115.922	28.6461	青云谱区	1028	753	6.74008	4.23614	5.24214	2.50475	6.74008
754	洪都8区	115.924	28.64	青云谱区	8880	754	8.03181	6.53387	6.53387	2.50475	8.03181
755	洪都9区	115.919	28.6412	青云谱区	1482	755	6.69089	1.55742	2.67764	0	6.69089
756	洪都北大道1159号小区	115.917	28.7049	东湖区	106	756	6.29831	2.36257	3.84443	0	6.29831
757	洪都电影院宿舍	115.892	28.6908	东湖区	96	757	5.49511	0	1.48186	0	5.49511
758	洪都钢厂宿舍	115.931	28.677	青山湖区	2942	758	6.39541	1.37616	2.38216	1.37616	6.39541
759	洪都高层小区	115.914	28.6413	青云谱区	432	759	6.01312	0	1.99987	0	6.01312
760	洪都公寓	115.927	28.6713	青山湖区	252	760	247.261	244.807	244.807	2.50475	247.261
761	洪都公园小区	115.918	28.6389	青云谱区	368	761	6.31222	1.29297	2.29897	1.29297	6.31222
762	洪都南大道149号小区	115.913	28.6424	青云谱区	114	762	25.3688	5.62404	21.3555	0	25.3688
763	洪都南大道工商银行宿舍	115.913	28.6404	青云谱区	84	763	215.775	0	211.762	0	215.775
764	洪都情苑	115.845	28.74	新建区	420	764	19.0213	6.31811	16.5674	1.37616	19.0213
765	洪都无线电厂宿舍	115.894	28.6719	西湖区	370	765	46.6693	19.0247	20.1397	1.29297	46.6693
766	洪都新村	115.926	28.6688	青山湖区	2820	766	44.2605	5.62404	17.7309	0	44.2605
767	洪都雅苑	115.919	28.6412	青云谱区	518	767	57.3849	2.30266	6.05635	1.314	57.3849
768	洪都中大道139号小区	115.924	28.6669	青山湖区	162	768	60.4795	20.0733	21.0793	0	60.4795
769	洪都中大道142号小区	115.923	28.6668	青山湖区	70	769	232.927	1.29297	206.397	1.29297	232.927
770	洪都中大道256号小区	115.923	28.6757	青山湖区	288	770	55.9833	1.3172	4.65477	0	55.9833
771	洪都中大道车辆厂宿舍	115.921	28.6719	青山湖区	612	771	39.6252	0.988664	13.0956	0	39.6252
772	洪都中大道东航宿舍	115.924	28.6769	青山湖区	132	772	81.6221	1.74583	80.1241	0	81.6221
773	洪都中大道交通设计院宿舍	115.921	28.6607	青山湖区	444	773	44.6886	3.80658	5.28844	1.29297	44.6886
774	洪都中大道南柴宿舍	115.923	28.6682	青山湖区	136	774	35.0438	1.314	8.51423	1.314	35.0438
775	洪都中大道特警宿舍	115.923	28.6676	青山湖区	468	775	29.1051	6.95894	11.4657	0	29.1051
776	洪干社区第一安全小区	115.922	28.6418	青云谱区	960	776	47.203	4.94195	20.6735	0	47.203
777	洪钢吉都居住小区	115.81	28.6957	新建区	1082	777	42.083	2.68284	2.68284	1.65792	42.083
778	洪港小区	115.939	28.6849	东湖区	248	778	6.06538	1.3172	2.79906	0	6.06538
779	洪恒花园	115.728	28.7202	西湖区	936	779	10.0757	2.30266	6.80941	1.314	10.0757
780	洪恒山庄	115.728	28.7202	西湖区	1790	780	53.2651	0	1.93661	0	53.2651
781	洪客隆英伦联邦	115.81	28.6957	新建区	5522	781	6.83144	1.46621	3.40348	0.36495	6.83144
782	洪南小区	115.879	28.6581	西湖区	64	782	6.53476	1.3172	3.95136	0	6.53476
783	洪翔园	115.841	28.6805	红谷滩区	1258	783	5.85805	1.3513	5.85805	0	5.85805
784	洪校社区	115.917	28.6463	青云谱区	3468	784	101.376	0	50.047	0	101.376
785	洪兴公寓	115.82	28.6956	新建区	324	785	4.86646	1.4385	1.4385	1.4385	4.86646
786	洪兴综合楼	115.818	28.6978	新建区	70	786	8.26068	4.78195	7.41611	1.314	8.26068
787	洪崖公馆	115.728	28.7202	西湖区	486	787	15.5348	4.08398	9.65298	2.13764	15.5348
788	洪鹰社区北苑东安全小区	115.923	28.6471	青云谱区	1464	788	175.682	20.3217	20.3217	0	175.682
789	洪鹰社区北苑西小区	115.92	28.6456	青云谱区	240	789	73.5719	67.6714	70.3056	2.06775	73.5719
790	洪愉名都	115.95	28.7138	青山湖区	4274	790	10.4523	1.01901	7.28367	0	10.4523
791	洪州花园	115.919	28.6412	青云谱区	672	791	55.8107	1.55742	6.06417	0	55.8107
792	鸿海城	115.72	28.6212	红谷滩区	898	792	1.18996	0	1.18996	0	1.18996
793	鸿海城(新房)	115.72	28.6212	红谷滩区	2912	793	33.7502	1.29297	6.5672	1.29297	33.7502
794	鸿海溪园	115.968	28.7047	南昌县	1594	794	6.44492	0	3.01696	0	6.44492
795	鸿鹏福邸	115.917	28.6389	青云谱区	1140	795	33.2472	1.55742	6.06417	0	33.2472
796	鸿鹏福邸(商住楼)	115.917	28.6389	青云谱区	662	796	49.3929	0	7.32914	0	49.3929
797	鸿雁摩托车厂宿舍	115.922	28.6695	青山湖区	1312	797	46.8074	41.3761	43.5411	0	46.8074
798	鸿苑小区	115.896	28.6692	西湖区	60	798	61.9142	2.51361	9.71384	0	61.9142
799	后墙路127-129号小区	115.881	28.6834	东湖区	336	799	9.95942	0.532503	5.03925	0	9.95942
800	后墙路3-41号小区	115.885	28.6837	东湖区	244	800	1.42732	1.42732	1.42732	1.42732	1.42732
801	后墙路59号小区	115.881	28.6831	东湖区	92	801	3.26632	0	0	0	3.26632
802	后桶巷小区	115.916	28.6585	青山湖区	152	802	6.98837	2.97512	2.97512	1.65792	6.98837
803	厚德花园	115.929	28.6768	青山湖区	316	803	8.58809	0	4.50675	0	8.58809
804	胡家村	115.975	28.6416	青山湖区	2284	804	192.532	188.011	189.948	0	192.532
805	胡家农民公寓	115.956	28.7089	南昌县	770	805	6.28729	0	2.20595	0	6.28729
806	胡家幸福家园北区	115.95	28.6056	南昌县	1984	806	14.5211	0.36495	10.4397	0.36495	14.5211
807	胡家幸福家园南区	115.953	28.6132	南昌县	2436	807	11.9185	3.33042	7.83717	0.994206	11.9185
808	湖边公寓	115.889	28.6854	东湖区	168	808	205.924	1.29297	203.47	1.29297	205.924
809	湖滨花苑	115.924	28.6858	青山湖区	292	809	222.261	1.29297	218.18	1.29297	222.261
810	湖滨南路30号小区	115.923	28.6913	青山湖区	40	810	8.80277	3.46795	4.72143	0	8.80277
811	湖东家园二区	115.933	28.6934	青山湖区	644	811	8.58809	0	4.50675	0	8.58809
812	湖东家园三区	115.933	28.6934	青山湖区	864	812	2.45388	0	0	0	2.45388
813	湖坊褚村自建房	115.935	28.6637	青山湖区	540	813	6.28729	0	2.20595	0	6.28729
814	湖坊危村农民公寓	115.934	28.6679	青山湖区	572	814	7.54929	3.46795	3.46795	0	7.54929
815	湖坊吴村自建房	115.934	28.664	青山湖区	10	815	5.03568	0.954337	0.954337	0	5.03568
816	湖坊乡政府宿舍	115.929	28.6676	青山湖区	336	816	174.516	0	171.933	0	174.516
817	湖坊医院宿舍	115.942	28.6725	青山湖区	130	817	21.9558	16.3926	17.8744	5.31099	21.9558
818	湖坊镇农机站宿舍	115.951	28.678	青山湖区	108	818	25.0087	20.9274	20.9274	20.9274	25.0087
819	湖坊镇政府宿舍	115.928	28.6692	南昌县	256	819	6.0904	2.27154	2.66244	0	6.0904
820	湖坊中学教职工宿舍	115.936	28.6659	青山湖区	70	820	4.16584	2.33621	4.16584	0	4.16584
821	湖阁豪景	115.945	28.7035	青山湖区	2804	821	8.26664	3.83268	4.83868	0	8.26664
822	湖景花园	115.938	28.7001	青山湖区	1276	822	3.42796	0	0	0	3.42796
823	湖畔豪庭	115.921	28.6891	东湖区	828	823	21.813	17.7317	17.7317	0	21.813
824	湖畔花园	115.901	28.6339	青云谱区	196	824	8.50382	0	4.49057	0	8.50382
825	湖畔嘉园	115.821	28.6915	新建区	492	825	242.258	66.8967	238.83	1.29297	242.258
826	湖畔明珠苑	115.928	28.6882	青山湖区	916	826	15.3327	1.02492	8.22515	0	15.3327
827	湖畔学苑	115.928	28.688	青山湖区	276	827	37.4764	0.954337	35.9784	0	37.4764
828	花园角街39号住宅	115.894	28.6856	东湖区	80	828	2.28307	1.4385	1.4385	1.4385	2.28307
829	花园角小区	115.891	28.6837	东湖区	946	829	6.42631	0	2.41306	0	6.42631
830	花园巷小区	115.896	28.6816	西湖区	298	830	11.2135	0	7.20023	0	11.2135
831	华安社区	115.934	28.6703	青山湖区	1440	831	1.49794	0	0	0	1.49794
832	华邦观湖别院	116.057	28.6742	南昌县	684	832	7.41891	0	3.33757	0	7.41891
833	华财大厦	115.885	28.6696	西湖区	546	833	3.63558	2.13764	2.13764	2.13764	3.63558
834	华宸东区国际	116.015	28.6757	南昌县	3384	834	30.3939	2.68725	18.2354	2.68725	30.3939
835	华宸十里风荷(新房)	115.73	28.73	新建区	310	835	132.677	129.411	129.411	88.035	132.677
836	华成嘉园	115.933	28.6797	青山湖区	260	836	131.794	88.035	103.767	88.035	131.794
837	华恒高新公寓	115.946	28.694	青山湖区	480	837	36.3993	12.054	24.2408	12.054	36.3993
838	华洪小区	115.714	28.6948	西湖区	1348	838	3.26632	0	0	0	3.26632
839	华景润府	115.998	28.6924	南昌县	828	839	5.51363	2.24731	2.24731	1.29297	5.51363
840	华联住宅区	115.889	28.6799	东湖区	746	840	87.8932	2.73167	38.1467	0	87.8932
841	华龙福邸	115.905	28.6626	西湖区	342	841	46.2527	0	42.4307	0	46.2527
842	华南城西站悦城	115.776	28.6418	红谷滩区	1124	842	7.1075	0	0	0	7.1075
843	华侨城万科世纪水岸一期天鹅堡	115.876	28.6284	西湖区	2152	843	2.16176	1.3172	1.3172	0	2.16176
844	华润凯旋门	115.795	28.6252	红谷滩区	3522	844	51.8851	8.97061	24.7021	8.97061	51.8851
845	华润昆仑御	115.774	28.6126	红谷滩区	5664	845	0.844565	0	0	0	0.844565
846	华润昆仑御(新房)	115.795	28.6187	红谷滩区	3816	846	13.5121	7.09856	12.6676	5.15222	13.5121
847	华润万象汇	115.954	28.6793	青山湖区	2474	847	3.57623	2.73167	2.73167	0	3.57623
848	华润万象悦府	115.844	28.6583	红谷滩区	1652	848	35.3031	1.94634	7.27561	0	35.3031
849	华润万悦公馆	115.82	28.6552	红谷滩区	768	849	11.0992	3.98997	10.2546	3.98997	11.0992
850	华润橡府	115.863	28.6258	西湖区	4504	850	34.7033	0	7.32914	0	34.7033
851	华润橡树湾	115.85	28.6242	西湖区	1744	851	31.5748	4.20056	4.20056	4.20056	31.5748
852	华润紫云府	115.821	28.6829	新建区	2710	852	14.8801	0	13.3822	0	14.8801
853	华硕御龙苑	115.787	28.6357	红谷滩区	756	853	5.31739	0	4.47283	0	5.31739
854	华庭雅居	115.954	28.6954	南昌县	432	854	93.0492	0	65.675	0	93.0492
855	华鑫福邸	115.862	28.7035	红谷滩区	256	855	27.3742	0	0	0	27.3742
856	华远帝景天下	115.878	28.6868	东湖区	1320	856	17.9333	1.35721	17.0887	0	17.9333
857	化工厅宿舍	115.818	28.6879	东湖区	82	857	0.844565	0	0	0	0.844565
858	化工学校宿舍	115.933	28.6832	青山湖区	76	858	4.1374	1.29297	3.29284	1.29297	4.1374
859	化工研究所宿舍(北京东路)	115.929	28.6768	青山湖区	172	859	255.397	1.35721	228.867	0	255.397
860	化工原料厂宿舍	115.919	28.6921	东湖区	1364	860	35.5196	1.04813	7.49215	1.04813	35.5196
861	化纤厂宿舍	115.897	28.6965	东湖区	756	861	115.422	0	65.675	0	115.422
862	画报社宿舍	115.903	28.6753	西湖区	126	862	49.7465	0	0	0	49.7465
863	欢乐大世界	115.806	28.7015	新建区	336	863	263.525	2.01671	213.779	1.06237	263.525
864	环保厅宿舍	115.924	28.692	东湖区	28	864	28.6522	0.624658	0.624658	0.624658	28.6522
865	环湖路189-237号小区	115.89	28.6907	东湖区	96	865	39.2359	1.37616	39.2359	1.37616	39.2359
866	环湖路41-45号小区	115.896	28.6816	东湖区	72	866	75.8115	0	65.675	0	75.8115
867	环湖路88号小区	115.825	28.6948	新建区	50	867	4.66773	0.954337	4.66773	0	4.66773
868	环湖路社区	115.892	28.687	东湖区	1006	868	0.844565	0	0	0	0.844565
869	皇殿侧1-60号小区	115.896	28.6816	东湖区	644	869	0	0	0	0	0
870	皇姑路523号小区	115.858	28.773	青山湖区	72	870	2.79586	1.314	2.79586	1.314	2.79586
871	皇冠国际	115.871	28.6598	西湖区	3196	871	0	0	0	0	0
872	黄城幸福家园	115.955	28.6616	青山湖区	1172	872	5.72898	0	5.72898	0	5.72898
873	黄家湖小区	115.873	28.7229	红谷滩区	1768	873	51.7928	1.74583	51.7928	0	51.7928
874	黄家小区(C区)	116.013	28.6755	南昌县	1850	874	49.3534	43.1365	47.8554	43.1365	49.3534
875	黄埔豪庭	115.918	28.6865	东湖区	240	875	11.404	8.13765	8.13765	0	11.404
876	黄溪公寓	115.933	28.6227	青云谱区	5524	876	61.0772	0.624658	56.1571	0.624658	61.0772
877	黄溪农民公寓	115.929	28.6212	青云谱区	2398	877	10.758	2.46309	6.93592	2.46309	10.758
878	煌盛外滩国际	115.851	28.6416	西湖区	1812	878	14.732	0	13.8874	0	14.732
879	煌盛中央都荟	115.985	28.6336	青山湖区	820	879	38.2904	0	35.0241	0	38.2904
880	晖燕春天	115.945	28.6727	青山湖区	1008	880	7.00143	1.01901	2.08126	0	7.00143
881	晖燕国际大厦	115.945	28.6745	青山湖区	714	881	2.97484	0	2.97484	0	2.97484
882	辉煌家园	115.991	28.6868	南昌县	942	882	27.7392	0.36495	0.36495	0.36495	27.7392
883	汇和家园	115.857	28.6928	红谷滩区	1252	883	46.9503	11.0816	46.1057	0	46.9503
884	汇景名居	115.806	28.6822	新建区	2058	884	31.7287	29.0952	31.7287	20.9274	31.7287
885	汇景新城(二期)	115.815	28.6832	新建区	1826	885	56.377	0	55.5324	0	56.377
886	汇景新城(三期)	115.813	28.6819	新建区	822	886	69.2521	2.92374	68.5987	2.92374	69.2521
887	汇景新城(一期)	115.815	28.6832	新建区	7178	887	522.012	242.302	469.812	0	522.012
888	汇龙铭都	115.847	28.678	红谷滩区	808	888	68.5785	65.6037	68.5785	0	68.5785
889	会堂侧路20-36号小区	115.898	28.6652	西湖区	128	889	92.858	0	65.675	0	92.858
890	惠民门社区	115.89	28.675	西湖区	2784	890	60.4032	1.74583	56.3218	0	60.4032
891	惠民门住宅1区	115.887	28.6698	西湖区	2348	891	26.5296	0	0	0	26.5296
892	惠民门住宅二区	115.885	28.6723	西湖区	972	892	1.06225	0	1.06225	0	1.06225
893	惠民社区	115.944	28.6373	青云谱区	924	893	105.968	13.7634	79.4384	2.68181	105.968
894	慧谷智立方	115.738	28.63	新建区	528	894	2.01436	0.532503	2.01436	0	2.01436
895	慧园街1-25号小区	115.893	28.6656	西湖区	740	895	91.3518	3.73644	39.1514	1.7901	91.3518
896	火电小区(东区)	115.917	28.6221	青云谱区	504	896	73.3768	65.6037	70.1105	0	73.3768
897	火炬大街煤炭厅宿舍	115.916	28.6742	南昌县	144	897	48.3913	2.68181	3.74406	2.68181	48.3913
898	火神庙社区	115.888	28.6809	东湖区	810	898	95.3519	3.14731	68.8223	1.7901	95.3519
899	货场小区	115.983	28.6581	青山湖区	1158	899	39.1054	0	35.0241	0	39.1054
900	机施小区	115.932	28.6769	青山湖区	508	900	2.32643	0	1.48186	0	2.32643
901	机械厂宿舍(井冈山大道)	115.91	28.6384	青云谱区	112	901	11.1583	3.85607	7.14502	3.85607	11.1583
902	机修小区	115.994	28.6297	青山湖区	1940	902	54.2934	5.96499	12.2297	0	54.2934
903	机引农具厂宿舍	115.82	28.6854	新建区	64	903	23.0415	0	5.40208	0	23.0415
904	鸡山村新区A区	115.886	28.7589	东湖区	1124	904	3.87279	0	3.02823	0	3.87279
905	吉都居	115.87	28.7606	青山湖区	1680	905	53.8873	0.624658	1.68691	0.624658	53.8873
906	吉水仓街9-29号小区	115.88	28.6762	西湖区	1024	906	21.319	6.70964	11.1825	5.15222	21.319
907	计算机厂小区	115.926	28.6574	青云谱区	1036	907	8.80707	0	7.9625	0	8.80707
908	加美四季花城	115.728	28.7202	西湖区	4528	908	7.48397	1.74583	4.05601	0	7.48397
909	佳源湾里印象	115.734	28.7054	西湖区	656	909	52.6304	0	50.047	0	52.6304
910	家景莱卡小镇	115.8	28.7027	新建区	1086	910	3.23335	0	1.48186	0	3.23335
911	家景莱卡小镇(东区北区)	115.801	28.7058	新建区	5588	911	10.5559	1.02492	7.28958	0	10.5559
912	嘉合万世(青山湖)	115.928	28.6797	青山湖区	1440	912	46.1001	43.1365	45.4467	43.1365	46.1001
913	嘉彭公寓	115.932	28.6719	青山湖区	1556	913	56.9376	1.94634	56.093	0	56.9376
914	嘉彭路136号院	115.932	28.6719	青山湖区	56	914	11.1872	5.62404	7.1059	0	11.1872
915	嘉兴住宅小区	115.914	28.7132	东湖区	504	915	4.54662	1.01901	2.79513	0	4.54662
916	嘉业海棠湾	115.808	28.7134	新建区	1924	916	8.98047	5.95224	8.98047	5.95224	8.98047
917	嘉圆悦山居	115.724	28.6899	西湖区	1176	917	10.9002	7.02736	10.0556	1.06237	10.9002
918	嫁妆街1号小区	115.889	28.6768	西湖区	432	918	15.6576	5.96499	12.2297	0	15.6576
919	检察院宿舍(北京东路)	115.939	28.6774	南昌县	400	919	7.09523	2.84009	6.25067	2.84009	7.09523
920	检察院宿舍(何坊西路)	115.899	28.639	青云谱区	84	920	51.2551	43.0736	44.1476	1.69747	51.2551
921	检察院宿舍(永叔路)	115.896	28.6691	西湖区	136	921	4.13351	0	3.28895	0	4.13351
922	建德观街47号	115.888	28.6854	东湖区	76	922	9.53584	5.3537	8.69127	2.84009	9.53584
923	建德观小区	115.886	28.6855	东湖区	1406	923	22.36	15.6818	18.2786	12.1708	22.36
924	建东社区	115.9	28.6501	青云谱区	824	924	53.6823	0	1.48186	0	53.6823
925	建工集团宿舍	115.912	28.6771	西湖区	2122	925	2.70591	0	2.05254	0	2.70591
926	建功社区	115.911	28.6761	西湖区	2352	926	12.2578	7.50966	8.99152	5.95224	12.2578
927	建垄住宅区	115.821	28.6925	新建区	256	927	3.26632	0	0	0	3.26632
928	建明小区	115.873	28.7229	红谷滩区	936	928	2.1443	1.04813	2.1443	1.04813	2.1443
929	建南社区	115.9	28.6486	青云谱区	1040	929	3.26632	0	0	0	3.26632
930	建设公寓	115.821	28.6924	新建区	112	930	28.1679	1.01901	1.63829	0	28.1679
931	建设路173号小区	115.901	28.6505	青云谱区	78	931	21.7918	2.79396	18.5255	1.04813	21.7918
932	建设路水果批发市场宿舍	115.905	28.6516	青云谱区	128	932	7.97013	0.568758	6.21864	0	7.97013
933	建设路通用机械厂宿舍	115.899	28.6503	青云谱区	508	933	12.916	8.16784	9.6497	0	12.916
934	建设路小区	115.903	28.6513	青云谱区	448	934	1.48186	0	1.48186	0	1.48186
935	建设西路888号小区	115.897	28.6502	西湖区	156	935	4.27232	0	1.006	0	4.27232
936	建行宿舍(罗家塘)	115.895	28.6709	西湖区	148	936	4.80378	0	3.28895	0	4.80378
937	建行宿舍(永叔路)	115.902	28.666	西湖区	288	937	4.65054	0	1.48186	0	4.65054
938	建行宿舍(站前西路)	115.902	28.666	西湖区	24	938	23.3015	20.3217	21.8036	0	23.3015
939	建苑小区	115.899	28.6507	青云谱区	540	939	5.99483	2.84009	5.15027	2.84009	5.99483
940	建院公寓	115.997	28.6917	南昌县	480	940	7.94448	0	7.09992	0	7.94448
941	箭道巷15号小区	115.886	28.6883	东湖区	448	941	65.3558	63.8739	65.3558	2.13764	65.3558
942	箭道巷小区	115.886	28.6887	东湖区	858	942	9.53098	0	6.26466	0	9.53098
943	江氨生活区	115.998	28.6618	青山湖区	1496	943	12.1722	4.43308	8.90591	2.68725	12.1722
944	江边佳苑	115.914	28.7266	东湖区	504	944	7.14782	0	5.64988	0	7.14782
945	江边小区	115.902	28.7048	东湖区	264	945	6.46621	2.13764	3.19989	2.13764	6.46621
946	江变生活住宅区	115.812	28.6959	新建区	568	946	26.0901	1.3513	22.8238	0	26.0901
947	江采小区	115.902	28.6177	青云谱区	1008	947	0.653372	0	0	0	0.653372
948	江柴宿舍(三区)	115.897	28.6936	东湖区	168	948	6.14848	0	1.48186	0	6.14848
949	江船住宅区	115.872	28.658	西湖区	1884	949	53.5345	0	2.20595	0	53.5345
950	江大南路120号小区	115.932	28.681	青山湖区	62	950	16.9917	0	16.9917	0	16.9917
951	江大南路单位宿舍	115.931	28.6801	青山湖区	166	951	57.4787	1.94634	57.4787	0	57.4787
952	江大南路纺织局宿舍	115.932	28.6789	青山湖区	240	952	45.2489	41.3761	44.4043	0	45.2489
953	江大南路广电宿舍	115.935	28.6835	青山湖区	80	953	196.908	2.13764	196.908	2.13764	196.908
954	江大南路科委宿舍	115.932	28.6815	青山湖区	116	954	1.84587	0	1.84587	0	1.84587
955	江大南路科研所	115.932	28.6819	青山湖区	252	955	71.1859	70.3413	70.3413	68.395	71.1859
956	江大南路劳动厅宿舍	115.932	28.6814	青山湖区	364	956	10.3165	0	5.64988	0	10.3165
957	江大南路粮食科研所宿舍	115.932	28.6819	青山湖区	120	957	43.3661	10.5718	16.8365	2.46309	43.3661
958	江大南路铝制品厂宿舍	115.931	28.6831	青山湖区	280	958	1.48186	0	1.48186	0	1.48186
959	江大南路石油公司宿舍	115.932	28.6815	青山湖区	140	959	3.32919	1.01901	3.32919	0	3.32919
960	江涤小区	115.928	28.6566	青云谱区	632	960	82.7329	0.532503	78.9108	0	82.7329
961	江电小区	115.905	28.6612	西湖区	2182	961	2.23408	1.84318	2.23408	0	2.23408
962	江东宿舍	115.907	28.6439	青云谱区	1030	962	8.58936	0	1.48186	0	8.58936
963	江东住宅小区	115.908	28.6466	青云谱区	1162	963	7.54914	3.86501	7.54914	2.84009	7.54914
964	江纺新村住宅区	115.935	28.7183	东湖区	1782	964	4.53899	1.10126	3.69443	0	4.53899
965	江纺住宅二区	115.94	28.7262	南昌县	2212	965	45.4865	3.03185	3.42275	2.46309	45.4865
966	江纺住宅六区	115.937	28.7195	青山湖区	918	966	43.5457	0	1.48186	0	43.5457
967	江纺住宅三区	115.938	28.721	青山湖区	968	967	46.0538	3.98997	3.98997	3.98997	46.0538
968	江纺住宅四区	115.937	28.7195	青山湖区	1132	968	44.1163	0	2.05254	0	44.1163
969	江纺住宅五区	115.937	28.7195	青山湖区	804	969	23.5538	2.46309	10.6832	2.46309	23.5538
970	江纺住宅一区	115.935	28.7183	青山湖区	1656	970	53.3284	0	1.99987	0	53.3284
971	江联社区北区	115.904	28.6066	青云谱区	1360	971	7.67532	1.94634	7.67532	0	7.67532
972	江联社区南区	115.903	28.6154	青云谱区	1092	972	9.16453	0	1.48186	0	9.16453
973	江铃财务公司宿舍	115.902	28.6941	东湖区	956	973	72.918	63.8739	65.8105	2.13764	72.918
974	江铃卡卡	115.963	28.7257	南昌县	2178	974	0	0	0	0	0
975	江铃澜庭	115.961	28.727	南昌县	256	975	8.24419	0.568758	5.07551	0	8.24419
976	江铃梨园2区	115.901	28.6309	青云谱区	2258	976	5.04705	0	2.59317	0	5.04705
977	江铃梨园一区(北区)	115.902	28.6312	青云谱区	4914	977	8.72775	2.46309	8.72775	2.46309	8.72775
978	江铃梨园一区(南区)	115.904	28.6066	青云谱区	3304	978	4.28533	1.01901	1.01901	0	4.28533
979	江铃时代城	115.744	28.6142	红谷滩区	6472	979	4.06374	0.774787	4.06374	0.774787	4.06374
980	江铃桃花小区	115.89	28.6571	西湖区	1140	980	9.96978	4.94195	9.12522	0	9.96978
981	江铃新力臻园	115.903	28.6408	青云谱区	4844	981	80.5477	80.1568	80.5477	0	80.5477
982	江铃中山滨江	115.874	28.6735	西湖区	382	982	30.4299	2.41846	3.90032	1.39945	30.4299
983	江旅都市方舟	115.907	28.6869	东湖区	246	983	29.2897	1.62991	17.3614	0	29.2897
984	江美大厦	115.879	28.6729	西湖区	120	984	6.59664	0	0	0	6.59664
985	江南都市花园	115.904	28.6979	东湖区	500	985	279.265	0	237.201	0	279.265
986	江南化工研究所宿舍	115.944	28.686	青山湖区	84	986	47.9353	4.38966	5.87152	0	47.9353
987	江南会馆	115.897	28.6756	西湖区	1460	987	58.6444	0	6.44402	0	58.6444
988	江南社区	115.995	28.6055	青山湖区	2564	988	50.3153	0.568758	0.568758	0	50.3153
989	江南小区	115.728	28.7202	西湖区	1010	989	244.39	2.7064	209.663	2.13764	244.39
990	江南蓄电池厂小区	115.925	28.6547	青云谱区	560	990	53.6823	0	1.48186	0	53.6823
991	江畔人家	115.896	28.702	东湖区	904	991	65.5826	0	13.3822	0	65.5826
992	江山大厦	115.948	28.6918	东湖区	136	992	16.0516	0	16.0516	0	16.0516
993	江山花园	116.009	28.6893	东湖区	552	993	62.0731	9.48184	9.87274	1.314	62.0731
994	江铜花苑	115.971	28.7079	南昌县	852	994	55.0623	0	2.86185	0	55.0623
995	江拖宿舍	115.907	28.6551	青云谱区	1260	995	1.10126	1.10126	1.10126	0	1.10126
996	江湾豪庭	115.902	28.703	东湖区	528	996	57.7953	0	15.7315	0	57.7953
997	江西宾馆宿舍	115.9	28.6843	东湖区	1368	997	8.81856	0	5.64988	0	8.81856
998	江西财经大学麦庐园校区教师公寓	115.811	28.7331	青山湖区	160	998	0	0	0	0	0
999	江西出版大厦	115.882	28.6908	东湖区	152	999	4.36256	1.56271	4.36256	0	4.36256
1000	江西传媒职业学院宿舍	115.934	28.6834	青山湖区	48	1000	0.844565	0	0	0	0.844565
1001	江西电力小区(青山湖)	115.992	28.6277	青山湖区	1284	1001	0.390901	0	0.390901	0	0.390901
1002	江西电炉厂宿舍	115.723	28.7177	西湖区	52	1002	6.44402	0	6.44402	0	6.44402
1003	江西电子仪器厂住宅区	115.919	28.6835	东湖区	960	1003	51.0576	12.1474	16.3306	1.06237	51.0576
1004	江西东华计量研究所宿舍	115.95	28.6659	青山湖区	192	1004	0	0	0	0	0
1005	江西工业技校宿舍	115.931	28.6547	东湖区	1040	1005	45.0037	3.83268	10.2767	0	45.0037
1006	江西国际经济技术合作公司住宅小区	115.912	28.679	东湖区	144	1006	7.32703	1.06237	7.32703	1.06237	7.32703
1007	江西国际汽车城	115.857	28.7082	新建区	4320	1007	3.17497	0.864794	3.17497	0	3.17497
1008	江西化纤厂分厂生活区	115.91	28.6995	东湖区	768	1008	2.13949	0.624658	0.624658	0.624658	2.13949
1009	江西火电北院住宅小区	115.911	28.6263	青云谱区	1542	1009	14.8254	1.94634	8.39036	0	14.8254
1010	江西火电住宅小区	115.913	28.6248	青云谱区	1396	1010	45.415	1.3513	3.35117	0	45.415
1011	江西机电职业技术学院家属院	115.903	28.6303	青云谱区	372	1011	19.8403	1.01901	19.8403	0	19.8403
1012	江西教育学院宿舍	115.889	28.6835	南昌县	536	1012	6.59664	0	0	0	6.59664
1013	江西经济管理干部学院京山宿舍区	115.904	28.6359	青云谱区	312	1013	7.01278	0.568758	7.01278	0	7.01278
1014	江西晶体建材厂生活区	115.898	28.64	青云谱区	1148	1014	55.5324	0	55.5324	0	55.5324
1015	江西警察学院桃苑住宅小区	115.88	28.664	西湖区	564	1015	30.8708	4.94195	23.7633	0	30.8708
1016	江西科师学院宿舍	115.832	28.7399	新建区	708	1016	33.6295	0	7.09992	0	33.6295
1017	江西客车厂宿舍	115.846	28.7317	新建区	866	1017	27.4621	8.16784	20.3546	0	27.4621
1018	江西旅游商贸职业学院青山湖住宅小区	115.918	28.6969	东湖区	272	1018	7.00118	1.3513	7.00118	0	7.00118
1019	江西农业大学职工还建小区	115.846	28.755	新建区	532	1019	63.2261	1.01901	36.0431	0	63.2261
1020	江西气象局宿舍东院	115.927	28.6827	青山湖区	452	1020	3.46909	0.624658	2.62453	0.624658	3.46909
1021	江西日报宿舍	115.884	28.6888	东湖区	434	1021	5.59295	0	2.16499	0	5.59295
1022	江西省博物馆宿舍	115.881	28.6668	西湖区	50	1022	2.83564	0	1.3377	0	2.83564
1023	江西省财政厅住宅小区	115.897	28.68	东湖区	364	1023	79.0677	77.5858	79.0677	0	79.0677
1024	江西省测绘地理信息局岔道口东路宿舍	115.921	28.6711	青山湖区	168	1024	3.26632	0	0	0	3.26632
1025	江西省畜牧局宿舍	115.919	28.6842	东湖区	86	1025	45.875	1.94634	44.377	0	45.875
1026	江西省电力设计院宿舍	115.912	28.6881	东湖区	98	1026	5.68121	0	4.18327	0	5.68121
1027	江西省电子产品监督检查所单位宿舍	115.911	28.6865	东湖区	248	1027	61.5537	0	35.0241	0	61.5537
1028	江西省儿童医院家属区	115.891	28.6913	东湖区	790	1028	57.0303	0	55.5324	0	57.0303
1029	江西省儿童医院宿舍	115.891	28.6905	东湖区	840	1029	7.0224	2.36257	4.56852	0	7.0224
1030	江西省二建公司北京东路住宅区	115.945	28.6778	青山湖区	1128	1030	31.9269	2.36257	30.429	0	31.9269
1031	江西省二建象湖小区	115.899	28.6414	青云谱区	3250	1031	281.407	242.302	277.326	0	281.407
1032	江西省纺织局宿舍	115.92	28.6741	青山湖区	268	1032	63.5153	0	12.1868	0	63.5153
1033	江西省妇幼保健院家属区	115.898	28.6818	东湖区	926	1033	11.5778	5.19542	10.9244	2.68181	11.5778
1034	江西省工会住宅小区	115.901	28.684	东湖区	632	1034	6.60389	0	3.33757	0	6.60389
1035	江西省工业设备安装公司(北区)	115.945	28.6819	青山湖区	850	1035	13.6048	0	12.1069	0	13.6048
1036	江西省广播电台宿舍	115.923	28.6675	青山湖区	60	1036	1.49794	0	0	0	1.49794
1037	江西省广电局405住宅生活区	115.891	28.6858	东湖区	118	1037	29.6775	17.7317	28.1796	0	29.6775
1038	江西省话剧团宿舍	115.88	28.684	东湖区	300	1038	45.8483	41.3761	41.767	0	45.8483
1039	江西省环保局宿舍	115.932	28.6814	青山湖区	560	1039	37.5998	5.45203	33.5184	1.06237	37.5998
1040	江西省疾控中心宿舍	115.945	28.6787	青山湖区	280	1040	0.653372	0	0	0	0.653372
1041	江西省计算机中心宿舍	115.905	28.6644	西湖区	288	1041	34.3252	0	30.2439	0	34.3252
1042	江西省家畜防检站宿舍	115.905	28.6876	东湖区	192	1042	11.1848	0	6.26466	0	11.1848
1043	江西省监狱管理局宿舍小区	115.898	28.6913	东湖区	448	1043	42.5812	0	16.0516	0	42.5812
1044	江西省建设厅系统职工宿舍	115.81	28.6887	东湖区	284	1044	99.462	50.2758	98.8086	48.3295	99.462
1045	江西省建筑安装工程公司宿舍	115.943	28.6763	青山湖区	1428	1045	4.50199	0	1.07403	0	4.50199
1046	江西省交通稽查征费局住宅小区	115.887	28.6621	西湖区	352	1046	11.5549	0	10.057	0	11.5549
1047	江西省教育出版大楼	115.877	28.6824	东湖区	208	1047	14.8023	5.16684	13.3043	2.50475	14.8023
1048	江西省教育厅宿舍	115.896	28.6816	东湖区	530	1048	8.92519	2.06775	4.00502	2.06775	8.92519
1049	江西省林业物资公司宿舍	115.914	28.6831	东湖区	196	1049	6.44391	2.36257	2.36257	0	6.44391
1050	江西省农机研究所宿舍	115.895	28.6986	东湖区	168	1050	6.26466	0	6.26466	0	6.26466
1051	江西省农垦局宿舍	115.919	28.6901	东湖区	328	1051	292.814	265.44	265.44	0	292.814
1052	江西省农行小区	115.917	28.6754	南昌县	420	1052	7.12612	0	2.20595	0	7.12612
1053	江西省气象局宿舍楼	115.927	28.6831	青山湖区	196	1053	32.5117	4.50021	5.98207	2.13764	32.5117
1054	江西省青山湖老干部公寓	115.925	28.6925	东湖区	448	1054	38.0471	7.0535	10.0196	5.95224	38.0471
1055	江西省轻工小院	115.919	28.6947	东湖区	192	1055	88.0607	80.126	84.6327	2.54017	88.0607
1056	江西省燃料有限公司宿舍	115.932	28.6888	青山湖区	182	1056	12.7979	6.55125	11.9533	6.55125	12.7979
1057	江西省人民医院住宅楼	115.885	28.6906	东湖区	452	1057	6.0255	2.36257	4.52756	0	6.0255
1058	江西省水电工程局宿舍	115.914	28.6185	青云谱区	660	1058	5.66086	1.02492	3.07746	0	5.66086
1059	江西省图书馆宿舍	115.92	28.686	东湖区	276	1059	10.4041	0.624658	6.58202	0.624658	10.4041
1060	江西省图书馆住宅小区(百花洲路)	115.891	28.6797	东湖区	216	1060	6.49444	0	5.64988	0	6.49444
1061	江西省委党校宿舍	115.894	28.6809	东湖区	524	1061	66.896	61.7363	63.074	0	66.896
1062	江西省烟草公司宿舍	115.919	28.6847	东湖区	232	1062	3.98825	0.532503	3.98825	0	3.98825
1063	江西省烟草专卖局宿舍	115.89	28.676	西湖区	238	1063	6.8713	0.624658	6.02674	0.624658	6.8713
1064	江西省烟草专卖局宿舍(西区)	115.898	28.6652	西湖区	150	1064	44.2768	5.71674	27.1892	0.774787	44.2768
1065	江西省一建住宅小区	115.897	28.6482	青云谱区	130	1065	31.0885	0	30.2439	0	31.0885
1066	江西省医药公司住宅小区	115.895	28.6802	东湖区	280	1066	9.14606	1.10126	8.30149	0	9.14606
1067	江西省职业病医院宿舍	115.902	28.6938	东湖区	124	1067	72.6661	17.0466	20.4657	0	72.6661
1068	江西省总工会宿舍	115.931	28.6943	青山湖区	224	1068	21.6152	2.36257	4.52756	0	21.6152
1069	江西师大南区教工宿舍	115.922	28.6772	东湖区	564	1069	33.1945	27.5108	29.9282	0	33.1945
1070	江西师范大学青山湖校区东区宿舍	115.92	28.6799	东湖区	56	1070	10.9194	0	10.0748	0	10.9194
1071	江西袜厂住宅小区	115.869	28.6581	西湖区	1148	1071	70.7812	65.6037	66.6999	0	70.7812
1072	江西新华印刷厂住宅小区	115.907	28.6744	西湖区	768	1072	4.60402	0	1.3377	0	4.60402
1073	江西信息科技技工学校宿舍	115.949	28.6843	青山湖区	156	1073	6.8211	1.3513	5.32316	0	6.8211
1074	江西行政学院宿舍楼	115.853	28.7607	新建区	208	1074	4.1321	0	2.63416	0	4.1321
1075	江西医学院宿舍	115.899	28.6871	东湖区	104	1075	13.9069	5.96499	12.409	0	13.9069
1076	江西医药学院宿舍	115.915	28.62	青云谱区	130	1076	6.435	0	0	0	6.435
1077	江西仪器厂宿舍	115.81	28.6957	新建区	1592	1077	33.0021	1.94634	4.97457	0	33.0021
1078	江西邮电公寓	115.908	28.6689	西湖区	96	1078	6.81137	0	1.77409	0	6.81137
1079	江西有色地质矿产勘查开发院宿舍	115.891	28.6536	青云谱区	48	1079	11.4865	0	8.22014	0	11.4865
1080	江西制药厂南区宿舍	115.894	28.6959	东湖区	772	1080	42.0638	0	0	0	42.0638
1081	江西制药厂宿舍(青山南路)	115.894	28.6979	东湖区	84	1081	2.75347	2.36257	2.75347	0	2.75347
1082	江西制药厂宿舍(三经路)	115.895	28.6975	东湖区	694	1082	6.26466	0	6.26466	0	6.26466
1083	江西中医药大学文教路小区	115.919	28.6875	东湖区	476	1083	58.1415	41.3761	50.4588	0	58.1415
1084	江纤美庭	115.893	28.6957	东湖区	322	1084	49.7465	0	0	0	49.7465
1085	江橡宿舍二区	115.936	28.6745	青山湖区	700	1085	70.323	17.7317	18.1226	0	70.323
1086	江信国际花园	115.85	28.6855	红谷滩区	2876	1086	6.92699	2.13764	4.34359	2.13764	6.92699
1087	江信国际嘉园	115.918	28.6563	青云谱区	1552	1087	4.33026	0	1.74686	0	4.33026
1088	江信宿舍	115.909	28.6891	东湖区	72	1088	4.46407	2.13764	3.6195	2.13764	4.46407
1089	江信住宅小区	115.912	28.6746	西湖区	1166	1089	86.969	1.80746	37.2225	0	86.969
1090	江蓄小区	115.916	28.6578	青云谱区	208	1090	78.2514	3.82714	38.8512	0	78.2514
1091	江医小区	115.895	28.6986	东湖区	230	1091	82.5232	41.3761	43.123	0	82.5232
1092	江印宿舍	115.898	28.6658	西湖区	1470	1092	25.5866	2.36257	23.8351	0	25.5866
1093	江纸生活区	115.908	28.6979	东湖区	946	1093	72.6646	20.0733	20.4642	0	72.6646
1094	江纸住宅区	115.912	28.7092	东湖区	882	1094	118.195	65.6037	65.9946	0	118.195
1095	江中花园	115.922	28.7053	东湖区	1920	1095	44.0111	17.4815	17.4815	0	44.0111
1096	江中小区	115.917	28.6867	东湖区	644	1096	24.2604	1.10126	17.1529	0	24.2604
1097	将军渡巷小区	115.868	28.6702	西湖区	18	1097	63.9137	1.94634	57.4787	0	63.9137
1098	降霞小区	115.743	28.6852	新建区	2500	1098	15.4733	3.49752	11.46	0	15.4733
1099	酱油厂宿舍	115.875	28.6662	西湖区	206	1099	62.3285	0.774787	35.7989	0.774787	62.3285
1100	交警大队宿舍	115.913	28.6426	青云谱区	80	1100	59.3483	4.94195	7.1479	0	59.3483
1101	交警宿舍(广场南路)	115.903	28.6708	西湖区	84	1101	24.7986	4.30891	17.6911	0	24.7986
1102	交警宿舍(站前西路)	115.897	28.6657	西湖区	48	1102	55.0419	0	3.71339	0	55.0419
1103	交警宿舍(中山路)	115.895	28.6782	西湖区	240	1103	48.6647	41.3761	47.8201	0	48.6647
1104	交科公寓	115.878	28.6798	东湖区	108	1104	16.3163	4.20938	16.3163	4.20938	16.3163
1105	交通稽查局宿舍	115.91	28.6695	西湖区	984	1105	17.1179	2.36257	4.95942	0	17.1179
1106	交通设计院单位房	115.907	28.6525	青云谱区	78	1106	14.3805	4.23281	11.7971	2.68725	14.3805
1107	交通设计院宿舍	115.907	28.6588	西湖区	160	1107	10.812	5.20039	8.22862	1.37325	10.812
1108	交通职工宿舍	115.903	28.6708	西湖区	96	1108	59.6137	0	55.5324	0	59.6137
1109	交行宿舍(永叔路)	115.895	28.669	西湖区	142	1109	127.579	86.1267	88.1792	68.395	127.579
1110	交行宿舍(子安路)	115.879	28.6719	西湖区	140	1110	30.2402	1.54556	3.71055	0	30.2402
1111	胶带厂宿舍	115.93	28.6575	青山湖区	90	1111	25.5038	20.3217	24.0058	0	25.5038
1112	蛟桥村住宅小区	115.846	28.7668	青山湖区	410	1112	4.62386	2.68725	4.62386	2.68725	4.62386
1113	蛟桥中兴商住楼	115.81	28.6957	新建区	386	1113	31.9317	0	5.40208	0	31.9317
1114	教育大厦	115.898	28.6891	东湖区	232	1114	73.3663	65.6037	71.8684	0	73.3663
1115	教育局宿舍(西湖)	115.892	28.687	东湖区	40	1115	13.3132	10.1445	10.1445	10.1445	13.3132
1116	教育研究所宿舍	115.922	28.682	东湖区	184	1116	10.5799	1.94634	5.65973	0	10.5799
1117	解放路107号小区	115.823	28.6844	新建区	142	1117	69.4912	68.395	69.4912	68.395	69.4912
1118	解放路140-144号小区	115.917	28.6584	新建区	94	1118	3.55048	0	2.05254	0	3.55048
1119	解放路504弄小区	115.93	28.6573	新建区	28	1119	4.40157	1.80746	2.90363	0	4.40157
1120	解放路658弄小区	115.934	28.6562	新建区	134	1120	15.7315	0	15.7315	0	15.7315
1121	解放西路34号小区	115.916	28.658	西湖区	622	1121	18.7922	1.56271	17.2942	0	18.7922
1122	解放西路3号附1号小区	115.909	28.658	青云谱区	154	1122	7.20476	5.15222	7.20476	5.15222	7.20476
1123	解放西路552号小区	115.931	28.6572	青山湖区	92	1123	7.12612	0	2.20595	0	7.12612
1124	解放西路第四机床厂宿舍	115.923	28.6569	青云谱区	912	1124	4.06526	0	1.48186	0	4.06526
1125	解放西路阀门厂宿舍	115.926	28.6599	南昌县	84	1125	64.1534	1.94634	36.9704	0	64.1534
1126	解放西路国防工办	115.913	28.6581	青云谱区	452	1126	34.2577	3.3613	7.07469	0	34.2577
1127	解放西路粮食局宿舍	115.946	28.6537	南昌县	274	1127	6.91803	0	6.26466	0	6.91803
1128	金边瑞香苑	115.944	28.6935	青山湖区	964	1128	6.8163	0	5.97173	0	6.8163
1129	金昌利大厦	115.908	28.6862	东湖区	768	1129	29.4819	1.94634	2.95234	0	29.4819
1130	金地金茂九峯府	115.81	28.6957	新建区	2320	1130	34.3496	4.20056	7.16664	4.20056	34.3496
1131	金地蓝湾	115.825	28.6922	新建区	888	1131	31.6898	0	4.50675	0	31.6898
1132	金地源	115.739	28.6288	新建区	2500	1132	224.436	3.46795	220.355	0	224.436
1133	金地中奥九颂都会之光	115.783	28.6914	新建区	2808	1133	88.5036	58.2872	61.3206	2.46309	88.5036
1134	金丰社区	115.843	28.7805	新建区	792	1134	44.7409	5.15222	37.6334	5.15222	44.7409
1135	金港社区	115.873	28.7229	红谷滩区	2304	1135	49.7465	0	0	0	49.7465
1136	金桂苑住宅小区	115.832	28.7665	新建区	1532	1136	2.13523	0	1.48186	0	2.13523
1137	金辉家园	115.913	28.6692	西湖区	990	1137	5.90048	0	2.63416	0	5.90048
1138	金佳云舒花城	115.728	28.7202	西湖区	2212	1138	35.9613	2.51361	8.77827	0	35.9613
1139	金家山社区	115.912	28.7027	东湖区	2600	1139	1.04427	0	0.390901	0	1.04427
1140	金嘉名筑	115.821	28.7076	新建区	3910	1140	13.5919	1.94634	9.51058	0	13.5919
1141	金久国际大厦	115.838	28.6908	红谷滩区	228	1141	28.4669	0	1.93727	0	28.4669
1142	金科集美九龙湖	115.77	28.5894	红谷滩区	2720	1142	4.0906	1.06237	4.0906	1.06237	4.0906
1143	金科集美天宸	115.81	28.6957	新建区	1214	1143	38.0031	3.51099	11.4735	0	38.0031
1144	金科集美阳光	115.81	28.6957	新建区	4522	1144	4.35861	0.532503	2.86067	0	4.35861
1145	金科世茂绿都观澜府	115.795	28.6898	新建区	1944	1145	30.8418	0	4.31218	0	30.8418
1146	金麟大厦	115.883	28.683	东湖区	520	1146	58.7262	3.49752	6.52575	0	58.7262
1147	金龙湾小镇	115.779	28.6769	新建区	2960	1147	60.1022	3.3258	7.90177	0.66371	60.1022
1148	金隆华府	115.895	28.6607	西湖区	566	1148	3.81886	0	0.390901	0	3.81886
1149	金隆华府(商住楼)	115.895	28.6607	西湖区	60	1149	32.9736	0	6.44402	0	32.9736
1150	金茂大厦	115.914	28.6719	西湖区	384	1150	34.7472	0	7.56424	0	34.7472
1151	金牛企业集团经济适用房	115.855	28.7804	新建区	1164	1151	35.0194	5.15222	8.48979	5.15222	35.0194
1152	金盘路117弄小区	115.907	28.6753	西湖区	98	1152	9.07784	0	5.64988	0	9.07784
1153	金盘路120弄小区	115.905	28.6753	西湖区	660	1153	5.0329	1.3513	4.37953	0	5.0329
1154	金盘路154-174号小区	115.904	28.6756	西湖区	168	1154	8.21761	0	7.56424	0	8.21761
1155	金盘路20号院	115.912	28.6746	西湖区	96	1155	0.653372	0	0	0	0.653372
1156	金盘路28-32号小区	115.91	28.6748	西湖区	112	1156	60.6301	17.0466	21.2299	0	60.6301
1157	金盘路91号小区	115.908	28.6752	西湖区	270	1157	41.5773	5.96499	15.0477	0	41.5773
1158	金盘路社区	115.903	28.6758	西湖区	1758	1158	7.87541	1.74583	7.03085	0	7.87541
1159	金铺颐园	115.81	28.6957	青山湖区	716	1159	29.5826	2.66209	3.05299	0	29.5826
1160	金麒麟世家半山半城	115.899	28.6894	新建区	3022	1160	3.93574	0	1.48186	0	3.93574
1161	金桥慧景	115.848	28.7465	新建区	3398	1161	57.8503	0	5.64988	0	57.8503
1162	金球小区	115.933	28.6848	青山湖区	512	1162	126.863	71.8629	74.6628	68.395	126.863
1163	金色水岸	115.926	28.6872	青山湖区	480	1163	58.4651	0	6.26466	0	58.4651
1164	金山北二路小区	115.946	28.694	南昌县	370	1164	9.06471	0	8.22014	0	9.06471
1165	金世纪安置小区	115.827	28.7086	新建区	180	1165	5.08734	0	1.006	0	5.08734
1166	金属材料公司宿舍	115.922	28.6846	东湖区	252	1166	82.3337	2.27154	37.6865	0	82.3337
1167	金穗小区	115.811	28.6964	新建区	816	1167	56.2696	4.31716	6.52311	2.68725	56.2696
1168	金涛国际花园	115.9	28.6917	东湖区	1480	1168	3.87279	0	3.02823	0	3.87279
1169	金田公寓	115.815	28.6964	新建区	92	1169	10.7472	0	4.31218	0	10.7472
1170	金投铂翠中央	115.922	28.7177	东湖区	696	1170	10.1527	5.62404	9.30817	0	10.1527
1171	金芯社区	115.919	28.673	青山湖区	1320	1171	7.94448	0	7.09992	0	7.94448
1172	金星住宅	115.933	28.6597	青山湖区	900	1172	28.6775	18.109	22.0808	1.06237	28.6775
1173	金阳光大厦	115.909	28.6881	东湖区	1154	1173	123.955	65.9687	121.501	0.36495	123.955
1174	金源大厦	115.89	28.6613	西湖区	972	1174	14.0328	5.62404	13.1883	0	14.0328
1175	金源社区	115.89	28.6613	西湖区	396	1175	4.63594	0	2.05254	0	4.63594
1176	金竹小区	115.728	28.7202	西湖区	1120	1176	10.5921	2.51361	3.99547	0	10.5921
1177	锦翠苑	115.89	28.676	西湖区	288	1177	6.88932	0.624658	6.88932	0.624658	6.88932
1178	锦桂华庭	115.91	28.6997	东湖区	300	1178	11.0618	3.49752	11.0618	0	11.0618
1179	锦海东方银座	115.937	28.6773	青山湖区	626	1179	62.4211	5.57468	12.6746	0	62.4211
1180	锦和嘉园	115.904	28.6995	东湖区	1240	1180	71.3537	0	64.7571	0	71.3537
1181	锦湖花园A区	115.931	28.6648	青山湖区	600	1181	34.7046	30.9509	34.7046	2.13764	34.7046
1182	锦湖花园B区	115.926	28.6637	青山湖区	750	1182	13.7041	1.54556	1.54556	0	13.7041
1183	锦天府	115.797	28.6273	红谷滩区	1080	1183	4.8409	1.80746	4.8409	0	4.8409
1184	锦绣春天	115.962	28.6805	青山湖区	2840	1184	83.0162	0.624658	79.003	0.624658	83.0162
1185	锦绣花园	115.91	28.6479	青云谱区	1190	1185	3.12553	1.64367	3.12553	0.624658	3.12553
1186	锦绣华庭	115.81	28.6957	新建区	1024	1186	32.8628	3.49752	6.33315	0	32.8628
1187	锦园小区	115.818	28.7022	新建区	192	1187	47.1393	0.568758	5.07551	0	47.1393
1188	锦苑春天	115.908	28.7086	东湖区	2742	1188	13.7914	1.3513	9.77812	0	13.7914
1189	锦苑阳光	115.752	28.6654	新建区	16056	1189	9.39603	6.55125	6.94215	6.55125	9.39603
1190	进明姜村公寓	115.925	28.661	青山湖区	1152	1190	16.308	10.8798	11.2707	5.25573	16.308
1191	进明小区	115.93	28.6573	青山湖区	136	1191	11.4813	0	6.44402	0	11.4813
1192	进顺村自建房	115.902	28.6656	西湖区	8	1192	9.05556	1.94634	8.211	0	9.05556
1193	进顺小康家园	115.946	28.6523	青山湖区	2592	1193	1.09096	0	1.09096	0	1.09096
1194	进顺新村	115.918	28.6511	青云谱区	838	1194	2.32643	0	1.48186	0	2.32643
1195	进外村自建房	115.902	28.6656	西湖区	24	1195	15.3964	3.00871	11.9685	1.06237	15.3964
1196	进贤仓巷1-5号小区	115.89	28.666	西湖区	146	1196	57.4015	3.34125	53.3883	0.96503	57.4015
1197	进贤仓小区	115.891	28.6664	西湖区	266	1197	58.298	2.36257	57.4535	0	58.298
1198	进贤门小学宿舍	115.893	28.668	西湖区	132	1198	10.0387	1.62991	9.19415	0	10.0387
1199	近水花园	115.871	28.6747	西湖区	536	1199	9.58225	0	5.569	0	9.58225
1200	京川幸福家园	115.975	28.6416	青山湖区	1552	1200	6.13537	1.3172	5.482	0	6.13537
1201	京东国际花园	115.952	28.6748	青山湖区	846	1201	60.2763	1.1722	56.2631	1.1722	60.2763
1202	京东嘉苑	115.956	28.6669	青山湖区	3582	1202	15.0235	0	8.42682	0	15.0235
1203	京东香港街自建房	115.959	28.6824	青山湖区	32	1203	7.82093	1.01901	6.97637	0	7.82093
1204	京东小区	115.941	28.6759	青山湖区	7212	1204	6.08121	0	1.99987	0	6.08121
1205	京福花园	115.911	28.6277	青云谱区	704	1205	45.0825	41.3761	44.2379	0	45.0825
1206	京华小苑	115.975	28.6416	青山湖区	1404	1206	4.01325	0	0	0	4.01325
1207	京门花园小区	115.879	28.6856	东湖区	1060	1207	20.3192	0	18.8213	0	20.3192
1208	京山北路小区	115.902	28.652	青云谱区	510	1208	59.0703	4.94195	54.989	0	59.0703
1209	京山花苑	115.903	28.6342	青云谱区	2856	1209	45.6312	41.3761	44.7867	0	45.6312
1210	京山集贸市场	115.902	28.6352	青云谱区	48	1210	16.7809	2.50475	15.9363	2.50475	16.7809
1211	京山新街保温瓶厂宿舍	115.906	28.6378	青云谱区	516	1211	36.1431	2.51361	9.61353	0	36.1431
1212	京西路71号小区	115.901	28.6881	青云谱区	138	1212	14.352	2.7064	10.2706	2.13764	14.352
1213	经开盈石IM广场	115.81	28.6957	新建区	688	1213	70.0986	41.3761	62.8486	0	70.0986
1214	经开正荣府	115.81	28.6957	新建区	5834	1214	31.5499	1.73139	5.02034	0	31.5499
1215	经贸委宿舍	115.906	28.6742	西湖区	196	1215	29.3194	1.06237	2.1364	1.06237	29.3194
1216	经堂巷小区	115.893	28.6863	东湖区	1406	1216	1.49794	0	0	0	1.49794
1217	精密巷10-22号小区	115.89	28.676	西湖区	368	1217	13.4741	0	3.33757	0	13.4741
1218	精密巷6号小区	115.909	28.6765	西湖区	72	1218	9.95614	1.62991	4.91886	0	9.95614
1219	精密巷社区金盘路79号小区	115.911	28.675	西湖区	2182	1219	7.7655	0.993952	2.72822	0	7.7655
1220	精英汇	115.949	28.6791	南昌县	708	1220	9.73122	0	5.64988	0	9.73122
1221	井冈山大道1109号小区	115.906	28.662	西湖区	600	1221	15.8639	4.38966	5.72736	0	15.8639
1222	井冈山大道1129号小区	115.907	28.6616	西湖区	438	1222	11.8548	0	8.42682	0	11.8548
1223	井冈山大道179-183号小区	115.92	28.6243	青云谱区	308	1223	35.4872	2.51361	8.95763	0	35.4872
1224	井冈山大道427号小区	115.908	28.6436	青云谱区	308	1224	14.3419	6.92303	10.2606	2.13764	14.3419
1225	井冈山大道445号武警小区	115.92	28.6243	青云谱区	192	1225	15.3134	14.66	14.66	6.55125	15.3134
1226	井冈山大道550号小区	115.899	28.6605	青云谱区	56	1226	37.2397	1.62991	10.0567	0	37.2397
1227	井冈山大道725-729号小区	115.906	28.6624	西湖区	496	1227	44.2297	3.57598	4.82946	1.06237	44.2297
1228	井冈山大道第五机床厂宿舍	115.908	28.6447	青云谱区	608	1228	66.4638	49.2344	64.9659	0	66.4638
1229	井冈山大道建行宿舍	115.908	28.6435	青云谱区	56	1229	45.9339	6.53375	6.53375	0	45.9339
1230	井冈山大道农药厂宿舍	115.906	28.6478	青云谱区	1822	1230	45.1252	1.62991	5.72497	0	45.1252
1231	井冈山大道皮件厂宿舍	115.913	28.6311	青云谱区	300	1231	28.4365	0	1.25348	0	28.4365
1232	井冈山大道侨联小区	115.907	28.6513	青云谱区	674	1232	6.59136	1.84318	3.32504	0	6.59136
1233	井冈山大道社区	115.907	28.6587	西湖区	560	1233	45.4014	0	3.33757	0	45.4014
1234	井头巷3-8号小区	116.075	28.6828	东湖区	112	1234	8.83218	1.62991	3.7949	0	8.83218
1235	景峰家园	115.731	28.701	西湖区	194	1235	38.582	2.51361	37.9286	0	38.582
1236	景河星宫	115.931	28.6648	青山湖区	1548	1236	27.3543	13.261	15.426	5.15222	27.3543
1237	景河星宫(商住楼)	115.931	28.6648	青山湖区	1004	1237	3.15474	0	2.31018	0	3.15474
1238	景江公寓	115.893	28.6615	西湖区	310	1238	10.922	0	7.09992	0	10.922
1239	景泰花园	115.904	28.6066	青云谱区	1350	1239	11.9176	6.58963	8.09552	0	11.9176
1240	景田大厦	115.887	28.6778	西湖区	896	1240	11.4389	0	1.30241	0	11.4389
1241	警苑小区	115.857	28.701	红谷滩区	168	1241	16.0234	5.97032	11.942	2.13764	16.0234
1242	九江大厦	115.875	28.6564	西湖区	450	1242	9.53098	0	6.26466	0	9.53098
1243	九九电子厂宿舍	115.872	28.6646	西湖区	736	1243	22.5527	1.75168	5.46507	1.75168	22.5527
1244	九龙帝景湾	115.742	28.6418	新建区	3110	1244	13.1026	0	2.96608	0	13.1026
1245	九龙湖花园二区	115.806	28.6232	红谷滩区	960	1245	0	0	0	0	0
1246	九龙湖花园一区	115.787	28.6133	红谷滩区	6388	1246	10.1402	1.06237	6.71225	1.06237	10.1402
1247	九龙湖金茂悦	115.746	28.6574	红谷滩区	2068	1247	60.3528	0	5.569	0	60.3528
1248	九龙郡	115.787	28.6133	红谷滩区	920	1248	36.2806	4.78539	9.09757	0	36.2806
1249	九龙明珠A区	115.797	28.5982	红谷滩区	2352	1249	12.1585	0	0	0	12.1585
1250	九龙明珠B区	115.804	28.6066	红谷滩区	1572	1250	13.1286	2.66209	9.86232	0	13.1286
1251	九龙明珠C区	115.806	28.6069	红谷滩区	1680	1251	9.71034	0	6.44402	0	9.71034
1252	九龙明珠D区	115.804	28.6077	红谷滩区	1414	1252	48.9823	19.7994	21.7993	2.06775	48.9823
1253	九龙十一度	115.85	28.6818	红谷滩区	1016	1253	236.17	233.204	236.17	0.774787	236.17
1254	九龙馨苑	115.798	28.6354	红谷滩区	1488	1254	91.6662	40.1043	90.1513	1.42732	91.6662
1255	九龙阳光(二期)	115.751	28.6189	红谷滩区	904	1255	13.403	6.95894	13.403	0	13.403
1256	九龙阳光(一期)	115.743	28.6295	红谷滩区	2812	1256	60.3112	8.35871	10.5647	6.55125	60.3112
1257	九珑府	115.776	28.6433	红谷滩区	5940	1257	8.32348	1.55742	5.8696	0	8.32348
1258	九珑雅苑	115.738	28.6302	新建区	444	1258	3.01807	1.1722	3.01807	1.1722	3.01807
1259	九颂山河	115.873	28.7027	红谷滩区	1646	1259	12.4908	0.774787	12.4908	0.774787	12.4908
1260	九颂山河春江悦	115.77	28.5894	红谷滩区	1040	1260	14.2268	0	13.3822	0	14.2268
1261	九湾华苑	115.719	28.7042	西湖区	784	1261	28.087	1.55742	1.55742	0	28.087
1262	九仰梧桐公寓	115.96	28.7046	南昌县	2126	1262	12.7574	0	5.64988	0	12.7574
1263	九医院宿舍	115.924	28.6692	青山湖区	320	1263	24.1879	17.7317	20.7599	0	24.1879
1264	九悦澜湾	115.735	28.6329	新建区	1290	1264	4.7261	1.55742	1.55742	0	4.7261
1265	九州云湾	115.772	28.6658	新建区	576	1265	157.994	0	2.63416	0	157.994
1266	九洲华府	115.728	28.7202	西湖区	816	1266	38.2931	6.55125	36.7952	6.55125	38.2931
1267	九洲画意居	115.728	28.7202	西湖区	1282	1267	28.56	0.532503	0.532503	0	28.56
1268	九洲铭城	115.728	28.7202	西湖区	1338	1268	9.31345	0	2.20595	0	9.31345
1269	九洲上郡	115.86	28.6385	西湖区	772	1269	68.0376	2.36257	68.0376	0	68.0376
1270	九洲依云郡	115.728	28.7202	西湖区	1474	1270	2.50475	2.50475	2.50475	2.50475	2.50475
1271	九洲云湾佳苑	115.714	28.6943	西湖区	1496	1271	0	0	0	0	0
1272	酒厂宿舍(十字街)	115.898	28.663	西湖区	90	1272	6.76606	0	4.31218	0	6.76606
1273	居之安小区	115.806	28.6927	新建区	154	1273	85.0182	77.5858	81.0049	0	85.0182
1274	巨成广场金山街(公寓住宅)	115.903	28.6402	青云谱区	818	1274	80.8044	41.3761	76.7911	0	80.8044
1275	巨汇名住	115.795	28.6245	红谷滩区	1172	1275	49.1061	0.774787	4.45892	0.774787	49.1061
1276	聚丰大厦	115.907	28.6551	青云谱区	880	1276	6.76606	0	4.31218	0	6.76606
1277	聚仁国际	115.955	28.6982	南昌县	5400	1277	4.07544	1.02492	3.23087	0	4.07544
1278	聚源大市场	115.809	28.6825	新建区	26	1278	233.636	2.58225	232.791	0.774787	233.636
1279	爵士馆	115.946	28.6889	青山湖区	676	1279	29.2451	3.82714	22.6484	0	29.2451
1280	军转大厦	115.881	28.6897	东湖区	234	1280	9.75684	2.51361	4.71956	0	9.75684
1281	君安小区	115.905	28.6547	青云谱区	418	1281	4.6646	0.532503	3.16666	0	4.6646
1282	君冠苑	115.894	28.695	东湖区	720	1282	5.51608	5.12518	5.51608	2.46309	5.51608
1283	君嘉广场	115.934	28.6658	青山湖区	242	1283	5.16855	0	1.99987	0	5.16855
1284	君苑豪庭(别墅)	115.853	28.7468	新建区	214	1284	110.054	77.5858	82.8708	0	110.054
1285	君悦青山湖	115.917	28.7058	东湖区	544	1285	6.20212	0	3.03344	0	6.20212
1286	君悦苑(北区)	115.892	28.6976	东湖区	216	1286	23.3523	0	6.26466	0	23.3523
1287	君悦苑(南区)	115.894	28.6925	东湖区	152	1287	19.669	17.7317	19.669	0	19.669
1288	郡南府小区	115.9	28.6518	青云谱区	3564	1288	63.6049	0.96503	56.4974	0.96503	63.6049
1289	开关厂宿舍	115.805	28.6904	新建区	1496	1289	4.31218	0	4.31218	0	4.31218
1290	凯美怡和	115.967	28.6858	青山湖区	1684	1290	21.6152	2.36257	4.52756	0	21.6152
1291	康桥绿城	115.862	28.6458	西湖区	6228	1291	38.6813	0	35.415	0	38.6813
1292	康王庙社区	115.889	28.6897	西湖区	188	1292	9.03978	1.3513	2.60478	0	9.03978
1293	康馨苑	115.92	28.7096	东湖区	1826	1293	54.2529	0	2.05254	0	54.2529
1294	科技大道72号小区	115.944	28.6959	南昌县	144	1294	3.65722	0	0.390901	0	3.65722
1295	客运办宿舍	115.893	28.653	西湖区	174	1295	56.0291	0	3.82866	0	56.0291
1296	空港花苑	115.885	28.6594	西湖区	822	1296	9.47153	1.73139	6.04357	0	9.47153
1297	筷子街38-52号小区	115.884	28.6725	西湖区	116	1297	43.5904	2.13764	4.19018	2.13764	43.5904
1298	筷子巷住宅楼	115.886	28.6742	西湖区	1296	1298	65.675	0	65.675	0	65.675
1299	鲲鹏邸(3期)	116.098	28.7111	南昌县	944	1299	31.0117	0	3.82866	0	31.0117
1300	莱蒙都会北区	115.873	28.7229	红谷滩区	2764	1300	3.82205	0	0	0	3.82205
1301	莱蒙都会熙梦城	115.842	28.6937	红谷滩区	1824	1301	56.8896	1.35721	56.8896	0	56.8896
1302	莱蒙都会熙梦里	115.842	28.6937	红谷滩区	3946	1302	0.954337	0.954337	0.954337	0	0.954337
1303	莱茵半岛	115.889	28.6491	西湖区	3984	1303	53.5752	0	3.82866	0	53.5752
1304	兰公馆	115.919	28.675	东湖区	340	1304	23.6197	12.9139	16.3697	11.5567	23.6197
1305	蓝光林肯公园	116.063	28.6665	南昌县	1580	1305	57.2782	2.44366	5.07782	0.497321	57.2782
1306	蓝光雍锦半岛	115.978	28.7132	南昌县	1422	1306	88.8123	1.58777	36.6119	0	88.8123
1307	蓝光雍锦王府	115.86	28.6296	西湖区	4266	1307	59.3003	0	7.09992	0	59.3003
1308	蓝海嘉居(一二期)	115.743	28.6317	新建区	4446	1308	5.02783	0	4.18327	0	5.02783
1309	蓝海嘉居瑞园	115.743	28.6339	红谷滩区	2438	1309	7.87218	0.774787	7.21881	0.774787	7.87218
1310	蓝天碧水国际公寓	115.897	28.6952	东湖区	574	1310	6.05135	3.46795	3.46795	0	6.05135
1311	蓝天碧水新世界	115.897	28.6956	东湖区	752	1311	2.70844	0	2.70844	0	2.70844
1312	蓝天公寓	115.958	28.6762	青山湖区	828	1312	5.89105	2.46309	2.46309	2.46309	5.89105
1313	蓝天花园(西湖)	115.898	28.6603	西湖区	208	1313	34.7686	3.92681	8.23899	2.46309	34.7686
1314	蓝天郡小区	115.907	28.6439	青云谱区	2266	1314	7.26205	3.18071	3.18071	1.37325	7.26205
1315	蓝天水云居	115.809	28.6999	新建区	1136	1315	3.26632	0	0	0	3.26632
1316	蓝天熙郡	115.779	28.6257	红谷滩区	768	1316	9.50205	5.62404	8.65748	0	9.50205
1317	蓝天雅居	115.898	28.6626	西湖区	464	1317	1.49794	0	0	0	1.49794
1318	蓝天雅苑	115.895	28.6642	西湖区	312	1318	29.1829	0	1.99987	0	29.1829
1319	蓝湾半岛	115.873	28.6765	西湖区	790	1319	4.53566	0.624658	3.03772	0.624658	4.53566
1320	澜花语岸	115.903	28.6084	青云谱区	540	1320	3.08919	0	1.3377	0	3.08919
1321	朗晴园	115.788	28.7045	新建区	2578	1321	7.78817	6.29023	6.29023	2.46309	7.78817
1322	朗贤奥特莱斯小镇	116.068	28.6771	南昌县	2368	1322	33.555	32.7104	32.7104	28.6813	33.555
1323	朗贤加州溪谷	115.728	28.7202	西湖区	1792	1323	8.65306	1.54556	1.54556	0	8.65306
1324	朗贤外滩铭座	115.907	28.7112	东湖区	1272	1324	39.1382	2.36257	37.3867	0	39.1382
1325	老地税局宿舍	115.821	28.6833	新建区	146	1325	55.6569	4.32837	4.32837	0	55.6569
1326	老福山外贸宿舍	115.913	28.6715	西湖区	20	1326	69.6563	66.2284	66.2284	0.624658	69.6563
1327	老干部宿舍	115.919	28.6862	东湖区	116	1327	12.9048	0	9.08272	0	12.9048
1328	老贡院社区	115.895	28.6733	西湖区	3412	1328	13.7934	4.94195	12.0419	0	13.7934
1329	老国药厂宿舍	115.921	28.6576	青云谱区	122	1329	50.2854	1.62991	23.1024	0	50.2854
1330	老交警宿舍	115.915	28.6593	青山湖区	256	1330	32.8857	2.46309	5.70269	2.46309	32.8857
1331	老交警宿宅	115.916	28.6619	青山湖区	72	1331	5.20359	0	1.93727	0	5.20359
1332	老政协大楼	115.884	28.6878	东湖区	224	1332	7.17095	3.82714	5.67301	0	7.17095
1333	老洲公寓	115.847	28.624	西湖区	1906	1333	18.1946	2.46309	18.1946	2.46309	18.1946
1334	楞上花园	115.936	28.6506	青云谱区	4524	1334	78.8801	8.16784	73.8428	0	78.8801
1335	冷冻厂宿舍	115.911	28.6879	东湖区	56	1335	37.6146	11.085	11.085	0	37.6146
1336	离退休干部休养所	115.921	28.6633	青山湖区	144	1336	41.5742	1.62991	36.654	0	41.5742
1337	黎罗家	115.967	28.6381	青山湖区	76	1337	159.613	131.746	133.084	0	159.613
1338	黎明幸福家园	115.969	28.6374	青山湖区	640	1338	26.5296	0	0	0	26.5296
1339	礼步湖壹号	115.821	28.687	新建区	360	1339	10.4566	1.80746	3.86	0	10.4566
1340	礼步花园小区	115.827	28.6934	新建区	5730	1340	13.5157	1.35721	1.35721	0	13.5157
1341	李家路38号小区	115.88	28.6852	东湖区	160	1341	58.6535	1.94634	6.45309	0	58.6535
1342	李家巷19-23号小区	115.877	28.6812	东湖区	152	1342	7.38799	0.993952	3.96003	0	7.38799
1343	李家巷小区	115.884	28.6846	东湖区	370	1343	7.53916	1.97596	3.45782	0.624658	7.53916
1344	李家庄社区	115.918	28.706	东湖区	70	1344	22.1961	1.42732	17.1588	1.42732	22.1961
1345	李巷名都	115.988	28.6343	青山湖区	2400	1345	27.5467	22.4593	23.4653	2.13764	27.5467
1346	李巷名都曹熊小区	115.955	28.6466	青山湖区	130	1346	12.626	5.25573	8.54468	5.25573	12.626
1347	李巷幸福家园	115.93	28.6572	青云谱区	3364	1347	262.202	256.625	258.935	255.274	262.202
1348	里路谢村小区	115.941	28.6933	东湖区	592	1348	38.2609	0	35.0241	0	38.2609
1349	里洲嘉苑	115.885	28.6696	西湖区	520	1349	4.28533	1.01901	1.01901	0	4.28533
1350	里洲小区	115.888	28.6673	西湖区	1624	1350	117.816	80.1568	112.896	0	117.816
1351	理想家园泉水湾	115.873	28.7229	红谷滩区	2288	1351	7.23084	1.10126	6.38628	0	7.23084
1352	力德名仕花园	115.819	28.6817	新建区	568	1352	44.5774	2.51361	2.51361	0	44.5774
1353	力高滨湖国际	115.993	28.6972	南昌县	2388	1353	22.9745	12.658	18.3078	11.5567	22.9745
1354	力高滨江国际	115.849	28.6395	西湖区	1392	1354	113.397	108.73	108.73	1.06237	113.397
1355	力高滨江国际(商住楼)	115.849	28.6395	西湖区	4896	1355	10.4845	2.37622	6.47128	0	10.4845
1356	力高凤凰新天	115.873	28.7229	红谷滩区	5442	1356	20.0962	1.94634	3.00859	0	20.0962
1357	力高君誉滨江	115.87	28.6618	西湖区	3632	1357	30.1044	3.96527	25.4378	0.497321	30.1044
1358	力高澜湖国际	115.916	28.7085	东湖区	1644	1358	89.7391	80.1568	85.7258	0	89.7391
1359	力高雍湖国际	115.992	28.6749	南昌县	2120	1359	10.4573	0	6.44402	0	10.4573
1360	力高御景天城	115.796	28.6254	红谷滩区	2826	1360	35.8687	0	35.0241	0	35.8687
1361	力高悦景臺	116.07	28.6786	南昌县	2104	1361	10.2779	0	6.26466	0	10.2779
1362	力天阳光地带(北区)	115.806	28.6932	新建区	908	1362	0.624658	0.624658	0.624658	0.624658	0.624658
1363	力天阳光地带(南区)	115.805	28.6909	新建区	680	1363	15.9587	0	12.79	0	15.9587
1364	力扬京都608	115.896	28.6816	东湖区	646	1364	11.7306	1.59487	4.6231	1.06237	11.7306
1365	力扬京都汇	115.921	28.6891	东湖区	176	1365	8.09282	4.00865	7.24825	2.46309	8.09282
1366	立新路49弄小区	115.821	28.6881	新建区	72	1366	5.61064	1.06237	4.09581	1.06237	5.61064
1367	立新路70号小区	115.817	28.6931	新建区	72	1367	6.45756	2.37622	2.37622	0	6.45756
1368	立新路71弄1号小区	115.817	28.6938	新建区	92	1368	9.69262	0	6.26466	0	9.69262
1369	丽景峰小区	115.728	28.7202	西湖区	606	1369	3.87416	2.37622	2.37622	0	3.87416
1370	丽景苑	115.85	28.7586	新建区	1964	1370	4.83551	0	3.33757	0	4.83551
1371	利民佳苑(北区)	115.877	28.6695	西湖区	3248	1371	40.7948	1.47517	14.2652	0	40.7948
1372	利民佳苑(南区)	115.877	28.6687	西湖区	2422	1372	63.0516	0	35.0241	0	63.0516
1373	利雅轩	115.728	28.7211	西湖区	382	1373	81.4337	1.55742	79.9357	0	81.4337
1374	利中小区	115.873	28.6684	西湖区	484	1374	36.1674	0	32.7394	0	36.1674
1375	利字街152号小区	115.874	28.6691	西湖区	188	1375	55.0614	4.30891	5.31491	0	55.0614
1376	联发公园前	115.869	28.6418	西湖区	3414	1376	4.11288	1.06237	3.26832	1.06237	4.11288
1377	联发广场克拉公寓	115.859	28.6928	红谷滩区	4510	1377	4.00485	0.954337	3.16029	0	4.00485
1378	联发红城投藏珑大境	115.77	28.6101	红谷滩区	2000	1378	4.88442	1.06237	1.06237	1.06237	4.88442
1379	联发江岸汇景	115.846	28.6592	红谷滩区	5024	1379	20.2968	17.0466	19.6434	0	20.2968
1380	联发君领朝阳	115.865	28.6317	西湖区	3336	1380	4.18214	0	3.33757	0	4.18214
1381	联发君悦朝阳	115.869	28.6303	西湖区	1838	1381	8.77795	1.94634	4.11133	0	8.77795
1382	联发君悦湖	116.001	28.6986	南昌县	2764	1382	5.97077	0	4.47283	0	5.97077
1383	联发君悦华庭	115.845	28.6204	西湖区	3020	1383	30.4746	2.46309	3.94495	2.46309	30.4746
1384	联发时代天骄	115.951	28.7036	青山湖区	960	1384	28.5945	5.62404	27.0965	0	28.5945
1385	联发时代天阶	115.967	28.6988	青山湖区	774	1385	26.5296	0	0	0	26.5296
1386	联发时代天境	115.966	28.6875	青山湖区	2176	1386	10.346	0	6.26466	0	10.346
1387	联发万科海上明月	115.978	28.7162	南昌县	4486	1387	6.34142	0	2.32817	0	6.34142
1388	联发万科西岸春风	115.753	28.6292	新建区	1692	1388	10.7355	2.13764	9.23756	2.13764	10.7355
1389	联福花园	115.75	28.656	新建区	1214	1389	10.4456	5.09424	9.60099	0	10.4456
1390	联胜世家北区	115.97	28.6558	青山湖区	2288	1390	77.7824	38.677	73.7011	0	77.7824
1391	联胜世家南区	115.971	28.6454	青山湖区	2706	1391	13.2686	3.57598	9.84064	1.06237	13.2686
1392	联泰7号广场	115.843	28.6899	红谷滩区	3680	1392	29.3197	1.74583	2.13673	0	29.3197
1393	联泰滨江中心	115.84	28.6538	红谷滩区	1490	1393	26.2233	20.2186	24.7254	19.1996	26.2233
1394	联泰景岗佳园	115.866	28.7132	红谷滩区	1528	1394	82.4596	0	78.3783	0	82.4596
1395	联泰天禧	115.85	28.6818	红谷滩区	1326	1395	8.53222	2.51361	4.45088	0	8.53222
1396	联泰天悦	115.834	28.6531	红谷滩区	4462	1396	10.0716	2.92374	8.57362	2.92374	10.0716
1397	联泰梧桐壹号	115.826	28.642	红谷滩区	1552	1397	33.3197	1.62991	6.13666	0	33.3197
1398	联泰梧桐庄园	115.983	28.6565	红谷滩区	816	1398	224.911	1.42732	218.314	1.42732	224.911
1399	联泰香域滨江	115.836	28.6543	红谷滩区	5804	1399	85.2953	5.62404	40.6481	0	85.2953
1400	联泰香域滨江桥郡	115.829	28.6528	红谷滩区	2890	1400	2.20595	0	2.20595	0	2.20595
1401	联泰香域尚城	115.839	28.6677	红谷滩区	7344	1401	9.44609	5.62404	5.62404	0	9.44609
1402	联泰香域中央A区	115.837	28.6874	红谷滩区	2182	1402	10.3955	1.80746	6.31421	0	10.3955
1403	联泰香域中央B区	115.873	28.7229	红谷滩区	1500	1403	41.386	1.59492	1.98582	0	41.386
1404	联泰棕榈庄园	115.827	28.6472	红谷滩区	1336	1404	225.234	2.37622	37.4003	0	225.234
1405	廉让里	115.889	28.677	西湖区	80	1405	80.5331	17.4815	52.5056	0	80.5331
1406	恋恋象湖小区	115.905	28.6332	青云谱区	1724	1406	34.066	2.37622	6.88297	0	34.066
1407	良龙住宅小区	115.914	28.6716	西湖区	192	1407	2.59685	0	2.59685	0	2.59685
1408	凉伞树五星小区	115.871	28.6567	西湖区	248	1408	27.1921	20.9274	27.1921	20.9274	27.1921
1409	凉伞树小区	115.869	28.6564	西湖区	2228	1409	0.888222	0.497321	0.888222	0.497321	0.888222
1410	梁城街区	115.958	28.696	南昌县	1664	1410	8.97286	2.37622	2.37622	0	8.97286
1411	梁万村安置房	115.953	28.6894	南昌县	2812	1411	13.5647	1.94634	3.4282	0	13.5647
1412	梁万公寓	115.951	28.6891	青山湖区	410	1412	5.77654	2.06315	5.77654	2.06315	5.77654
1413	粮库宿舍	115.908	28.6969	东湖区	68	1413	11.1555	1.01901	1.01901	0	11.1555
1414	粮食局宿舍(西湖)	115.914	28.6737	西湖区	760	1414	248.32	3.80354	198.574	1.42732	248.32
1415	粮油食品公司宿舍	115.913	28.6282	青云谱区	132	1415	6.26466	0	6.26466	0	6.26466
1416	辽溪小区	115.97	28.6572	青山湖区	2880	1416	3.65722	0	0.390901	0	3.65722
1417	辽溪小区商铺	115.97	28.6572	青山湖区	36	1417	33.3576	3.15665	8.55873	2.13764	33.3576
1418	蓼洲街社区	115.883	28.6723	西湖区	1112	1418	55.5503	3.43859	38.4627	1.06237	55.5503
1419	烈士纪念堂宿舍	115.9	28.6829	西湖区	80	1419	4.01325	0	0	0	4.01325
1420	林家湾住宅小区	115.72	28.6967	西湖区	2336	1420	4.03532	0	3.19075	0	4.03532
1421	林馨嘉苑(东区)	115.802	28.7037	新建区	1104	1421	3.05051	0	2.20595	0	3.05051
1422	林馨嘉苑(西区)	115.802	28.7034	新建区	1676	1422	7.58777	3.18362	3.57452	1.37616	7.58777
1423	林业设计院宿舍	115.915	28.671	青山湖区	104	1423	12.1585	0	0	0	12.1585
1424	林业厅宿舍	115.911	28.6726	西湖区	224	1424	9.71808	0	8.22014	0	9.71808
1425	林运小区	115.975	28.6466	南昌县	964	1425	15.063	2.51361	2.90451	0	15.063
1426	临江商住楼	115.872	28.6617	西湖区	132	1426	5.83394	3.9451	4.336	2.13764	5.83394
1427	临瑞儒乐城	115.927	28.8235	新建区	980	1427	6.08121	0	1.99987	0	6.08121
1428	凌云府	116.094	28.707	南昌县	896	1428	217.507	1.73139	213.493	0	217.507
1429	聆江花园(二期)	115.896	28.7044	东湖区	416	1429	4.24087	2.48938	2.48938	1.29297	4.24087
1430	聆江花园(一期)	115.895	28.703	东湖区	1152	1430	3.14364	2.13764	3.14364	2.13764	3.14364
1431	领王集团宿舍	115.912	28.6312	青云谱区	336	1431	64.4173	8.53279	12.2169	0.36495	64.4173
1432	领秀公馆	115.847	28.7816	新建区	1954	1432	5.44057	1.42732	1.42732	1.42732	5.44057
1433	刘将军庙社区	115.89	28.6792	东湖区	332	1433	1.23547	0	0.390901	0	1.23547
1434	龙鼎茶都	115.94	28.652	青云谱区	952	1434	11.0939	0	10.2493	0	11.0939
1435	龙岗花园	115.8	28.6302	红谷滩区	2592	1435	5.13121	1.42732	3.63327	1.42732	5.13121
1436	龙湖春江郦城	115.953	28.6482	青山湖区	2148	1436	14.0822	2.50475	10.069	2.50475	14.0822
1437	龙湖春江悦茗	115.778	28.6965	新建区	1584	1437	3.69537	1.10126	2.19743	0	3.69537
1438	龙江花园	115.963	28.7257	南昌县	3258	1438	39.0373	0	35.0241	0	39.0373
1439	龙街花园	115.94	28.6653	青山湖区	190	1439	10.4821	2.54017	8.98419	2.54017	10.4821
1440	龙居东郡	115.957	28.6497	青山湖区	928	1440	1.23547	0	0.390901	0	1.23547
1441	龙居沃城	115.908	28.649	青云谱区	64	1441	8.16131	1.55742	3.49469	0	8.16131
1442	龙民公寓	115.896	28.6816	东湖区	812	1442	304.645	43.1365	254.898	43.1365	304.645
1443	龙泉湾	115.903	28.7044	东湖区	1664	1443	41.9268	11.085	15.3972	0	41.9268
1444	龙盛建设佳园	115.873	28.6537	西湖区	768	1444	72.764	68.6827	68.6827	67.804	72.764
1445	龙盛建设佳园(4栋)	115.873	28.6537	西湖区	160	1445	15.9065	3.83268	5.76995	0	15.9065
1446	龙潭新村	115.786	28.7174	新建区	2138	1446	41.7512	2.44366	39.2974	0.497321	41.7512
1447	龙腾小筑	115.859	28.699	红谷滩区	322	1447	2.45388	0	0	0	2.45388
1448	龙湾国际花园	115.794	28.7005	新建区	2166	1448	8.53222	2.51361	4.45088	0	8.53222
1449	龙湾豪景	115.795	28.6996	新建区	562	1449	4.2721	1.42732	1.81822	1.42732	4.2721
1450	龙湾名仕公馆	115.785	28.7037	新建区	1294	1450	12.1382	4.08398	7.10094	2.13764	12.1382
1451	龙湾星城	115.815	28.7142	青山湖区	404	1451	21.2215	11.085	11.085	0	21.2215
1452	龙王庙小区	115.834	28.6819	红谷滩区	530	1452	38.0795	1.55742	36.5815	0	38.0795
1453	龙隐山	115.839	28.7403	新建区	1314	1453	55.2383	1.10126	3.03787	0	55.2383
1454	龙韵花园	115.89	28.6555	西湖区	1900	1454	9.22055	0	4.18327	0	9.22055
1455	龙泽园	115.881	28.6671	西湖区	656	1455	13.3507	7.5277	10.7673	0	13.3507
1456	龙珠小区	115.817	28.6919	新建区	506	1456	15.5699	1.10126	13.1161	0	15.5699
1457	珑珺	115.87	28.6539	西湖区	928	1457	0.390901	0	0.390901	0	0.390901
1458	隆昌小区	115.912	28.668	西湖区	364	1458	20.7688	0	15.7315	0	20.7688
1459	隆祥苑	115.775	28.6415	红谷滩区	3280	1459	5.03728	0	0	0	5.03728
1460	隆鑫广场	115.922	28.6609	青山湖区	1404	1460	9.48816	2.51361	4.45088	0	9.48816
1461	隆兴民居	115.918	28.6938	东湖区	2040	1461	14.368	1.80746	13.5235	0	14.368
1462	芦坑新区	115.854	28.7911	青山湖区	1120	1462	37.478	0	35.0241	0	37.478
1463	庐山花园	115.945	28.6848	青山湖区	2402	1463	3.11759	0.66371	0.66371	0.66371	3.11759
1464	庐山南大道1号小区	115.864	28.7031	新建区	328	1464	8.9524	6.17123	8.10784	5.15222	8.9524
1465	庐山南大道256号小区	115.863	28.7021	红谷滩区	192	1465	14.4945	4.1279	9.45717	1.75168	14.4945
1466	庐山南大道555号小区	115.86	28.7067	红谷滩区	204	1466	19.8044	0	2.16499	0	19.8044
1467	庐山南大道910号小区	115.867	28.6998	青山湖区	68	1467	7.76487	5.31099	5.31099	5.31099	7.76487
1468	庐山中大道南齿宿舍	115.847	28.7519	新建区	2746	1468	2.57595	1.73139	1.73139	0	2.57595
1469	鲁班庙小区	115.891	28.6733	西湖区	658	1469	9.78363	0	7.20023	0	9.78363
1470	陆院大家园	115.901	28.5967	青云谱区	396	1470	11.2712	7.25796	7.25796	1.29297	11.2712
1471	陆院家园	115.82	28.6886	东湖区	236	1471	3.69246	2.8479	2.8479	2.8479	3.69246
1472	鹿鼎国际	115.953	28.6846	青山湖区	328	1472	11.6265	5.36151	8.38974	2.8479	11.6265
1473	鹿璟名居	115.851	28.6774	红谷滩区	4166	1473	8.00846	1.94634	4.5805	0	8.00846
1474	鹿璟名居(商住楼)	115.851	28.6751	红谷滩区	402	1474	12.2332	2.8479	8.80526	2.8479	12.2332
1475	路通沁园	115.985	28.6934	南昌县	3406	1475	5.08588	1.65792	1.65792	1.65792	5.08588
1476	罗家集南钢机修生活区	115.989	28.6311	青山湖区	2012	1476	4.4431	1.43355	3.59854	0	4.4431
1477	罗家塘1-80号小区	115.895	28.6709	西湖区	44	1477	6.43655	1.94634	3.00859	0	6.43655
1478	罗万罗谢村	115.956	28.6956	南昌县	1330	1478	0.497321	0.497321	0.497321	0.497321	0.497321
1479	罗伊尔小区	116.009	28.6716	南昌县	1816	1479	2.13764	2.13764	2.13764	2.13764	2.13764
1480	洛阳东路住宅小区	115.926	28.6672	青山湖区	1766	1480	9.73122	0	5.64988	0	9.73122
1481	洛阳路61号小区	115.91	28.6673	西湖区	90	1481	3.31546	2.66209	2.66209	0	3.31546
1482	洛阳路小区	115.91	28.6671	西湖区	262	1482	7.00923	1.65792	6.16467	1.65792	7.00923
1483	骆家花园社区	115.894	28.6725	西湖区	334	1483	38.5131	33.7755	37.0151	28.6813	38.5131
1484	骆家巷13号小区	115.895	28.6694	西湖区	72	1484	14.1592	2.51361	10.0779	0	14.1592
1485	铝制品厂宿舍	115.911	28.673	西湖区	272	1485	30.7282	2.86087	4.19857	1.42732	30.7282
1486	绿城·湖畔雲庐	115.844	28.6962	红谷滩区	708	1486	34.015	28.6813	30.8463	28.6813	34.015
1487	绿城春来江南	115.783	28.6838	新建区	832	1487	23.0005	12.6458	17.1186	0.66371	23.0005
1488	绿创中心	115.75	28.6414	红谷滩区	3754	1488	19.8128	0	15.7315	0	19.8128
1489	绿地VR科创城	115.801	28.6191	红谷滩区	1656	1489	5.47572	2.49592	3.97778	1.06237	5.47572
1490	绿地朝阳中心	115.838	28.6531	西湖区	14768	1490	3.27203	0	1.77409	0	3.27203
1491	绿地丁家花园	115.809	28.6838	新建区	2880	1491	41.0114	29.7826	37.7451	28.6813	41.0114
1492	绿地国际博览城博峰	115.803	28.6049	红谷滩区	724	1492	6.02768	1.94634	1.94634	0	6.02768
1493	绿地国际博览城博浩	115.799	28.6068	红谷滩区	1640	1493	5.71291	1.06237	2.54423	1.06237	5.71291
1494	绿地国际博览城博鸿	115.803	28.6049	红谷滩区	1416	1494	7.77121	0.66371	0.66371	0.66371	7.77121
1495	绿地国际博览城博君	115.802	28.6098	红谷滩区	2200	1495	3.62978	1.62991	3.62978	0	3.62978
1496	绿地国际博览城博隆	115.793	28.6114	红谷滩区	3200	1496	15.5619	4.76092	12.3252	1.29297	15.5619
1497	绿地国际博览城博睿	115.803	28.6049	红谷滩区	1984	1497	6.435	0	0	0	6.435
1498	绿地国际博览城博伟	115.803	28.6049	红谷滩区	1680	1498	10.1505	3.02436	5.23031	1.29297	10.1505
1499	绿地国际博览城藏珑	115.786	28.6112	红谷滩区	2516	1499	8.32543	0	4.31218	0	8.32543
1500	绿地国际博览城海珀九龙	115.802	28.5997	红谷滩区	2626	1500	8.23547	1.43355	7.39091	0	8.23547
1501	绿地国际博览城鸿玺	115.803	28.604	红谷滩区	556	1501	31.1472	0	6.34826	0	31.1472
1502	绿地国际博览城玖玺	115.803	28.604	红谷滩区	476	1502	5.65495	1.01901	3.07155	0	5.65495
1503	绿地国际博览城君珑	115.787	28.6133	红谷滩区	1598	1503	17.233	8.353	13.9667	0	17.233
1504	绿地国际博览城珑玺	115.803	28.6	红谷滩区	446	1504	4.08134	0	0	0	4.08134
1505	绿地国际博览城天玺	115.802	28.6098	红谷滩区	600	1505	58.6387	0	57.1408	0	58.6387
1506	绿地国际博览城卧珑	115.793	28.6155	红谷滩区	2698	1506	30.08	0	2.05254	0	30.08
1507	绿地国际博览城御珑	115.782	28.6082	红谷滩区	3304	1507	0.844565	0	0	0	0.844565
1508	绿地国际博览城云玺	115.802	28.6098	红谷滩区	472	1508	12.3015	0	8.22014	0	12.3015
1509	绿地国际博览城左岸公馆	115.793	28.6114	红谷滩区	4800	1509	8.85801	4.19139	4.19139	2.84009	8.85801
1510	绿地卢塞恩小镇	115.801	28.5915	红谷滩区	19272	1510	10.624	0	5.95736	0	10.624
1511	绿地玫瑰城	115.982	28.7172	南昌县	4792	1511	2.13764	2.13764	2.13764	2.13764	2.13764
1512	绿地名仕公馆鸿儒苑	115.948	28.8035	新建区	504	1512	3.23677	0	0	0	3.23677
1513	绿地南昌VR科创城	115.777	28.5467	红谷滩区	1656	1513	3.55048	0	2.05254	0	3.55048
1514	绿地儒乐星镇	115.821	28.6829	新建区	2504	1514	6.71916	0	2.05254	0	6.71916
1515	绿地外滩公馆	115.875	28.7194	红谷滩区	2112	1515	89.2472	74.9846	85.2339	68.395	89.2472
1516	绿地未来城	116.071	28.6723	南昌县	3066	1516	286.556	276.734	282.475	276.734	286.556
1517	绿地香颂北区	115.825	28.6733	红谷滩区	2924	1517	2.81836	0	2.16499	0	2.81836
1518	绿地香颂南区	115.825	28.6704	红谷滩区	1270	1518	6.07391	0	4.57597	0	6.07391
1519	绿地象南中心	115.89	28.6721	西湖区	338	1519	26.5296	0	0	0	26.5296
1520	绿地象南中心悦府	115.889	28.6707	西湖区	544	1520	9.53177	2.51361	5.45043	0	9.53177
1521	绿地新都会	115.988	28.6793	南昌县	5068	1521	51.3285	0	0	0	51.3285
1522	绿地新里程名仕公馆	115.929	28.8308	新建区	2160	1522	39.4002	0	0	0	39.4002
1523	绿地悦城A区	115.806	28.6232	红谷滩区	1008	1523	45.1935	3.85607	5.79334	3.85607	45.1935
1524	绿地悦城B区	115.805	28.6246	红谷滩区	872	1524	5.54695	0	2.31018	0	5.54695
1525	绿地悦城C区	115.806	28.6232	红谷滩区	1014	1525	36.437	3.55918	9.90744	2.54017	36.437
1526	绿地悦城D区	115.788	28.6306	红谷滩区	1584	1526	3.48653	1.3513	2.83316	0	3.48653
1527	绿地悦城E区	115.809	28.6216	红谷滩区	2066	1527	30.9622	5.09424	20.8257	0	30.9622
1528	绿地悦城F区	115.802	28.6098	红谷滩区	4000	1528	4.57447	0	1.3377	0	4.57447
1529	绿地悦公馆	115.81	28.6957	新建区	4328	1529	37.3613	1.94634	37.3613	0	37.3613
1530	绿地悦澜湾	115.728	28.7202	西湖区	1240	1530	4.37043	2.31789	4.37043	1.29297	4.37043
1531	绿地中央公园(别墅)	115.831	28.6963	新建区	250	1531	3.82501	0	2.31018	0	3.82501
1532	绿地中央公园江旭	115.831	28.6963	红谷滩区	1108	1532	15.2376	3.78066	12.0008	0	15.2376
1533	绿地中央公园江悦	115.831	28.6964	新建区	1848	1533	45.333	2.51361	42.0667	0	45.333
1534	绿地中央公园璟悦	115.821	28.6829	新建区	824	1534	4.09795	1.10126	2.58312	0	4.09795
1535	绿地中央公园璞悦	115.83	28.6937	新建区	1400	1535	18.4253	0	1.3377	0	18.4253
1536	绿都丹石街区	115.941	28.6038	青山湖区	5908	1536	14.3984	1.01901	11.1616	0	14.3984
1537	绿都温莎城堡	115.995	28.6909	南昌县	2312	1537	22.0651	1.74583	20.5671	0	22.0651
1538	绿都新力青云府	115.937	28.6335	青云谱区	1000	1538	36.522	0	35.0241	0	36.522
1539	绿都阳光上东	115.984	28.6295	青山湖区	1156	1539	6.41402	0	4.91608	0	6.41402
1540	绿湖豪城(二期)	115.836	28.6681	红谷滩区	1802	1540	3.20713	2.36257	2.36257	0	3.20713
1541	绿泰阳光小区	115.886	28.6525	西湖区	790	1541	4.83117	2.50475	3.98661	2.50475	4.83117
1542	绿腾新贵公馆	115.932	28.6531	青云谱区	670	1542	3.43773	0	2.59317	0	3.43773
1543	绿腾雅苑	115.81	28.6957	新建区	1678	1543	4.67171	3.82714	3.82714	0	4.67171
1544	绿源小区	115.875	28.6712	西湖区	2196	1544	39.99	3.46795	38.4921	0	39.99
1545	绿苑小区(西湖)	115.893	28.6551	西湖区	416	1545	15.4562	2.50475	14.6117	2.50475	15.4562
1546	绿滋肴潮阳里	115.85	28.6379	西湖区	1960	1546	0.844565	0	0	0	0.844565
1547	绿滋肴庙街	115.954	28.6477	青山湖区	1380	1547	3.61922	0.774787	2.77466	0.774787	3.61922
1548	麻纺宿舍二区	115.899	28.6332	青云谱区	1326	1548	2.50394	0	1.006	0	2.50394
1549	麻纺宿舍一区	115.9	28.635	青云谱区	1622	1549	22.7284	3.06258	21.8839	3.06258	22.7284
1550	马家池社区	115.887	28.6891	东湖区	1188	1550	1.48186	0	1.48186	0	1.48186
1551	马家巷社区	115.894	28.6771	西湖区	1458	1551	28.5295	0	1.99987	0	28.5295
1552	马家巷住宅楼	115.892	28.6784	西湖区	1750	1552	2.03452	0	1.18996	0	2.03452
1553	马家园住宅小区	115.885	28.6755	西湖区	1740	1553	98.0686	0	46.7401	0	98.0686
1554	麦园景苑	115.81	28.6957	新建区	1478	1554	12.1069	0	12.1069	0	12.1069
1555	麦园林场小区	115.81	28.6957	青山湖区	578	1555	10.0528	3.49752	7.46938	0	10.0528
1556	麦园齐洛瓦宿舍	115.829	28.738	新建区	364	1556	2.78184	0	1.93727	0	2.78184
1557	麦园小区(枫林西大街)	115.815	28.7385	新建区	1168	1557	5.74435	2.50475	5.74435	2.50475	5.74435
1558	麦园新村	115.803	28.7286	新建区	7528	1558	1.25348	0	1.25348	0	1.25348
1559	满庭春moma	115.952	28.7172	青山湖区	3766	1559	8.07212	1.80746	8.07212	0	8.07212
1560	毛家园	115.896	28.6816	东湖区	224	1560	18.9712	2.39517	18.1267	1.37616	18.9712
1561	毛家园街8-34号小区	115.89	28.6806	东湖区	610	1561	4.01958	2.50475	2.50475	2.50475	4.01958
1562	毛巾厂宿舍	115.893	28.666	西湖区	216	1562	187.242	17.0466	17.0466	0	187.242
1563	梅湖香榭丽	115.903	28.6143	青云谱区	4090	1563	2.63416	0	2.63416	0	2.63416
1564	梅家巷花园	115.909	28.6019	青云谱区	1008	1564	7.7626	0	6.26466	0	7.7626
1565	梅湾文苑	115.719	28.7017	西湖区	904	1565	78.0397	41.3761	43.3127	0	78.0397
1566	梅苑住宅大楼	115.909	28.6753	西湖区	160	1566	8.8516	1.75168	8.8516	1.75168	8.8516
1567	煤气公司宿舍	115.918	28.7013	东湖区	468	1567	4.44133	0	0.619281	0	4.44133
1568	煤炭厅宿舍	115.915	28.6746	西湖区	112	1568	9.37115	3.95211	5.28981	1.4385	9.37115
1569	煤田地质勘察研究院宿舍	115.915	28.62	青云谱区	180	1569	22.6161	3.06258	18.7941	3.06258	22.6161
1570	美的新力公园天下	115.927	28.6179	青云谱区	2770	1570	3.29787	0.66371	3.29787	0.66371	3.29787
1571	美福庭院	115.899	28.6992	东湖区	144	1571	2.37096	1.75168	2.37096	1.75168	2.37096
1572	美丽新世界	115.822	28.699	新建区	956	1572	3.49781	0	1.99987	0	3.49781
1573	美罗嘉苑	115.847	28.7519	新建区	358	1573	44.8041	41.3761	41.3761	0	44.8041
1574	美罗江畔	115.81	28.6957	新建区	224	1574	51.2284	0	1.48186	0	51.2284
1575	梦时代公寓	115.934	28.6755	青山湖区	1836	1575	2.78184	0	1.93727	0	2.78184
1576	棉花街小区	115.885	28.6775	西湖区	224	1576	8.49795	0	5.32927	0	8.49795
1577	棉麻厂宿舍	115.817	28.6881	东湖区	488	1577	15.7315	0	15.7315	0	15.7315
1578	棉麻宿舍	115.861	28.7044	新建区	130	1578	2.18227	0	1.3377	0	2.18227
1579	民德路192-194号楼	115.889	28.6826	东湖区	62	1579	5.43264	1.3513	1.3513	0	5.43264
1580	民德路272号小区	115.887	28.6809	东湖区	90	1580	9.36193	2.51361	8.51736	0	9.36193
1581	民德路342-348号小区	115.886	28.6807	东湖区	54	1581	3.20713	2.36257	2.36257	0	3.20713
1582	民德路376号小区	115.884	28.6808	东湖区	42	1582	6.22691	0.66371	2.14557	0.66371	6.22691
1583	民德路411号小区	115.882	28.682	东湖区	150	1583	7.10957	0	3.02823	0	7.10957
1584	民德路467-474号小区	115.88	28.6807	东湖区	98	1584	295.376	293.878	293.878	0	295.376
1585	民德路电力设计院宿舍	115.895	28.6858	东湖区	316	1585	12.2279	5.62404	7.56131	0	12.2279
1586	民德路小区	115.894	28.6851	东湖区	384	1586	6.68545	0	3.41913	0	6.68545
1587	民航小区	115.878	28.6569	西湖区	724	1587	97.9528	68.395	71.4232	68.395	97.9528
1588	民巷43-55号小区	115.894	28.6885	东湖区	336	1588	8.40458	1.94634	7.56001	0	8.40458
1589	民巷59号小区	115.894	28.6885	东湖区	162	1589	43.6327	42.1509	43.6327	0.774787	43.6327
1590	民巷社区	115.894	28.6885	东湖区	1386	1590	5.78651	4.94195	4.94195	0	5.78651
1591	民政局宿舍	115.896	28.6816	东湖区	78	1591	30.5768	1.01901	4.04724	0	30.5768
1592	民政学校宿舍	115.902	28.6058	青云谱区	160	1592	7.05649	2.58425	2.97515	0	7.05649
1593	闵吴村	115.996	28.6639	南昌县	1648	1593	15.0933	0.532503	12.6394	0	15.0933
1594	闵行小区	115.973	28.6436	青山湖区	3992	1594	41.8633	2.46309	2.46309	2.46309	41.8633
1595	名城紫金轩	115.862	28.6179	西湖区	1584	1595	31.007	2.54017	4.47744	2.54017	31.007
1596	名豪大厦	115.986	28.6361	青山湖区	280	1596	5.08352	1.37616	2.62964	1.37616	5.08352
1597	名杰花园	115.917	28.6584	南昌县	360	1597	75.5251	20.0733	36.1249	0	75.5251
1598	名爵府小区	115.875	28.6685	西湖区	710	1598	53.6387	0	2.31018	0	53.6387
1599	名爵公馆(青云谱)	115.906	28.6574	青云谱区	702	1599	19.1381	3.23931	6.26754	1.29297	19.1381
1600	名流府邸	115.899	28.6633	西湖区	292	1600	4.58929	1.80746	3.74473	0	4.58929
1601	名实花园	115.874	28.6766	西湖区	400	1601	38.6365	0	12.1069	0	38.6365
1602	名仕花城	115.875	28.6662	西湖区	772	1602	8.57291	3.89147	5.14495	2.54017	8.57291
1603	名珠花园	115.821	28.6881	新建区	52	1603	47.5807	5.15222	8.18045	5.15222	47.5807
1604	明华水岸名居	115.944	28.6684	青山湖区	496	1604	16.6094	2.51361	4.45088	0	16.6094
1605	明华小区	115.941	28.6849	青山湖区	470	1605	4.68144	0	1.25348	0	4.68144
1606	明鑫苑	115.893	28.698	东湖区	84	1606	10.1967	6.53375	8.69874	0	10.1967
1607	明轩家园刘村	115.927	28.6541	青云谱区	1766	1607	7.06634	2.54017	5.5684	2.54017	7.06634
1608	明园九龙湾	115.806	28.6232	红谷滩区	2012	1608	73.0476	53.5469	55.96	12.1708	73.0476
1609	明园龙玺	115.799	28.632	红谷滩区	940	1609	5.90358	0.568758	1.82224	0	5.90358
1610	明珠广场	115.909	28.6573	青云谱区	2498	1610	2.75142	0	1.25348	0	2.75142
1611	明珠花园(青山湖)	115.927	28.6706	青山湖区	292	1611	1.99987	0	1.99987	0	1.99987
1612	明珠花园(长堎镇)	115.821	28.6881	新建区	200	1612	50.7714	1.02492	1.02492	0	50.7714
1613	铭园新居	115.952	28.7135	南昌县	840	1613	195.486	186.071	188.236	144.695	195.486
1614	磨盘山8号	115.727	28.7022	西湖区	2516	1614	6.01861	0	1.93727	0	6.01861
1615	耐火厂宿舍	115.9	28.6518	青云谱区	1088	1615	9.32289	1.55742	5.24155	0	9.32289
1616	南宝村商贸中心	115.725	28.7142	新建区	210	1616	6.28045	1.62991	3.11177	0	6.28045
1617	南宾宿舍	115.903	28.6674	西湖区	252	1617	54.1392	46.1972	52.6412	4.8211	54.1392
1618	南柴宿舍(北区)	115.908	28.6718	西湖区	2380	1618	50.6539	5.62404	8.59012	0	50.6539
1619	南柴宿舍(南区)	115.908	28.6708	西湖区	3562	1619	12.8594	0	12.0148	0	12.8594
1620	南昌齿轮公司生活区	115.847	28.7726	新建区	7316	1620	2.32643	0	1.48186	0	2.32643
1621	南昌大桥管理处宿舍	115.871	28.656	西湖区	90	1621	60.0111	41.3761	57.4277	0	60.0111
1622	南昌大学北区家属宿舍	115.935	28.6872	青山湖区	2520	1622	9.6893	5.62404	7.1059	0	9.6893
1623	南昌大学附属口腔医院宿舍	115.901	28.6859	东湖区	448	1623	7.09015	0	4.50675	0	7.09015
1624	南昌大学公租房小区	115.851	28.689	红谷滩区	402	1624	4.82566	4.82566	4.82566	2.46309	4.82566
1625	南昌大学医学院生活小区	115.904	28.6878	东湖区	612	1625	11.3658	1.4385	10.5212	1.4385	11.3658
1626	南昌电化厂宿舍	115.931	28.723	青山湖区	608	1626	74.8636	74.019	74.019	68.395	74.8636
1627	南昌电信分公司文教路宿舍	115.818	28.6879	东湖区	270	1627	11.5876	0	7.50627	0	11.5876
1628	南昌阀门厂社区	115.93	28.6584	青山湖区	720	1628	1.3513	1.3513	1.3513	0	1.3513
1629	南昌工程学院教工宿舍	115.93	28.6798	青山湖区	856	1629	39.1054	0	35.0241	0	39.1054
1630	南昌工具厂宿舍	115.925	28.658	南昌县	892	1630	52.4362	5.62404	7.78903	0	52.4362
1631	南昌公交总公司宿舍	115.898	28.6658	西湖区	1808	1631	46.242	0.532503	1.59475	0	46.242
1632	南昌公寓	115.844	28.6948	南昌县	112	1632	12.0438	0	7.9625	0	12.0438
1633	南昌供电局叠山路文明住宅小区	115.888	28.6883	东湖区	632	1633	36.3168	0.993952	33.7334	0	36.3168
1634	南昌供电局住宅(青山湖区)	115.936	28.6772	青山湖区	332	1634	8.20744	5.62404	5.62404	0	8.20744
1635	南昌国家大学科技城	115.976	28.719	青山湖区	240	1635	54.7838	0	0	0	54.7838
1636	南昌恒大名都(商住楼)	115.972	28.7094	南昌县	3612	1636	232.199	20.3217	227.279	0	232.199
1637	南昌衡机厂宿舍	115.901	28.674	东湖区	48	1637	49.7696	41.3761	45.6883	0	49.7696
1638	南昌华南城	115.77	28.6425	红谷滩区	9276	1638	0.993952	0.993952	0.993952	0	0.993952
1639	南昌机务段宿舍	115.919	28.6412	青云谱区	506	1639	8.25148	1.80746	8.25148	0	8.25148
1640	南昌卷烟厂住宅小区	115.873	28.6678	西湖区	1576	1640	12.7188	2.51361	7.79863	0	12.7188
1641	南昌客车厂住宅区	115.935	28.6803	青山湖区	1290	1641	35.6082	20.0733	32.1802	0	35.6082
1642	南昌农业银行宿舍	115.892	28.6678	西湖区	240	1642	3.02742	1.54556	3.02742	0	3.02742
1643	南昌时代广场	115.883	28.6816	东湖区	338	1643	3.02479	1.02492	3.02479	0	3.02479
1644	南昌市按摩医院宿舍	115.903	28.6898	东湖区	392	1644	11.1505	2.08138	4.71554	1.06237	11.1505
1645	南昌市採茶剧团宿舍	115.896	28.6816	东湖区	320	1645	44.0101	1.94634	1.94634	0	44.0101
1646	南昌市第八中学孺子校区宿舍	115.894	28.6747	西湖区	78	1646	5.61163	0	3.02823	0	5.61163
1647	南昌市第二体育运动学校宿舍	115.924	28.686	东湖区	432	1647	6.03915	0	3.45575	0	6.03915
1648	南昌市第二医院宿舍	115.902	28.6667	西湖区	334	1648	56.5456	41.3761	51.6254	0	56.5456
1649	南昌市第七医院宿舍	115.885	28.6783	西湖区	72	1649	4.52001	0	1.93661	0	4.52001
1650	南昌市第一医院北院宿舍	115.886	28.6819	东湖区	238	1650	3.08072	0.497321	0.497321	0.497321	3.08072
1651	南昌市第一职业中学教工住宅	115.921	28.673	青山湖区	144	1651	57.2979	1.90155	7.55143	1.90155	57.2979
1652	南昌市调味品总公司宿舍	115.92	28.6583	南昌县	116	1652	5.58235	2.41367	2.41367	1.06237	5.58235
1653	南昌市工业合作联社宿舍	115.886	28.6813	东湖区	172	1653	17.913	7.59612	10.2303	1.06237	17.913
1654	南昌市公安局红谷滩分局宿舍	115.857	28.701	红谷滩区	60	1654	53.6823	0	1.48186	0	53.6823
1655	南昌市公安局射步亭小区	115.896	28.6816	东湖区	364	1655	52.7213	0	2.97484	0	52.7213
1656	南昌市公安局桃苑住宅小区	115.881	28.6636	西湖区	1308	1656	8.11999	1.94634	3.19982	0	8.11999
1657	南昌市公安局直属分局宿舍	115.908	28.637	青云谱区	190	1657	3.9149	1.06237	2.40007	1.06237	3.9149
1658	南昌市人事局宿舍	115.884	28.6834	东湖区	384	1658	1.51483	0	0	0	1.51483
1659	南昌市十二中教师宿舍	115.876	28.6673	西湖区	240	1659	4.87196	0.993952	4.02739	0	4.87196
1660	南昌市实验中学宿舍	115.902	28.689	东湖区	264	1660	20.3396	3.65534	13.9046	3.65534	20.3396
1661	南昌市体委住宅小区	115.894	28.6825	东湖区	76	1661	31.6558	0	4.47283	0	31.6558
1662	南昌市委党校宿舍	115.897	28.671	西湖区	340	1662	27.5739	0	0.390901	0	27.5739
1663	南昌市委家属区	115.889	28.6902	东湖区	156	1663	34.9864	6.95894	6.95894	0	34.9864
1664	南昌市长征针织制衣有限公司宿舍	115.943	28.6652	青山湖区	70	1664	58.2596	0	55.0909	0	58.2596
1665	南昌铁路公安局宿舍	115.912	28.6659	西湖区	288	1665	49.5722	21.1357	22.3891	1.06237	49.5722
1666	南昌晚报宿舍	115.885	28.6869	东湖区	136	1666	6.89097	4.02912	6.89097	0	6.89097
1667	南昌万达文化旅游城A1区	115.794	28.5819	红谷滩区	2096	1667	31.7944	5.62404	14.7068	0	31.7944
1668	南昌万达文化旅游城A2区	115.794	28.5819	红谷滩区	2132	1668	111.108	2.36257	107.94	0	111.108
1669	南昌万达文化旅游城B区(别墅)	115.796	28.5802	红谷滩区	514	1669	6.86437	6.86437	6.86437	1.06237	6.86437
1670	南昌雅颂居	115.854	28.6833	红谷滩区	872	1670	26.5296	0	0	0	26.5296
1671	南昌冶金设计院住宅小区	115.895	28.6863	东湖区	760	1671	48.2104	5.75569	6.14659	1.42732	48.2104
1672	南昌一中教工宿舍	115.896	28.6719	西湖区	128	1672	52.7403	41.3761	47.8201	0	52.7403
1673	南昌移动通信公司小区	115.885	28.6812	东湖区	256	1673	9.66745	4.23614	6.40113	2.50475	9.66745
1674	南昌中大府	115.98	28.6317	南昌县	1690	1674	55.0909	0	55.0909	0	55.0909
1675	南钞宿舍	115.908	28.5992	青云谱区	1552	1675	67.7271	17.5897	17.9806	0	67.7271
1676	南城仓	115.885	28.6701	西湖区	500	1676	14.2588	1.37616	9.33866	1.37616	14.2588
1677	南大南院宿舍	115.933	28.6854	南昌县	2702	1677	8.73913	1.62991	7.89457	0	8.73913
1678	南电光明住宅小区	115.916	28.7157	东湖区	2892	1678	21.1548	2.83988	18.5714	1.37616	21.1548
1679	南动小区(二区)	115.951	28.674	青山湖区	388	1679	16.5761	0	15.7315	0	16.5761
1680	南动小区(三区)	115.95	28.6757	青山湖区	512	1680	7.08516	0	2.16499	0	7.08516
1681	南动小区(一区)	115.955	28.6776	青山湖区	668	1681	11.0139	2.39423	8.43051	1.29297	11.0139
1682	南方大厦	115.887	28.6812	东湖区	276	1682	2.5834	0	0	0	2.5834
1683	南方社区	115.95	28.6757	青山湖区	3584	1683	3.19982	1.94634	3.19982	0	3.19982
1684	南纺机小区	115.856	28.7019	红谷滩区	308	1684	27.2029	6.55125	22.2827	6.55125	27.2029
1685	南福路小区	115.912	28.6873	东湖区	118	1685	8.39544	1.62991	4.96748	0	8.39544
1686	南钢北二路小区	115.987	28.6553	青山湖区	48	1686	28.6361	0.624658	2.10652	0.624658	28.6361
1687	南钢北四路小区	115.968	28.6783	青山湖区	2312	1687	10.2181	0	3.78313	0	10.2181
1688	南钢北五路24-37号小区	115.983	28.6574	青山湖区	268	1688	8.87999	0	5.61367	0	8.87999
1689	南钢北五路小区	115.983	28.6574	青山湖区	4432	1689	4.87583	0	0.862578	0	4.87583
1690	南钢北一路小区	115.983	28.6574	青山湖区	2048	1690	8.10831	0	4.09506	0	8.10831
1691	南钢大厦	115.982	28.6551	青山湖区	496	1691	6.67185	1.75168	1.75168	1.75168	6.67185
1692	南钢花园	115.983	28.6564	青山湖区	1508	1692	27.9971	20.3217	24.8284	0	27.9971
1693	南钢街道家园社区	115.989	28.6303	青山湖区	100	1693	174.24	1.62991	147.71	0	174.24
1694	南钢刃具总厂宿舍	115.978	28.6494	青山湖区	672	1694	29.7692	0	3.2396	0	29.7692
1695	南海行宫社区	115.894	28.6725	西湖区	752	1695	42.9068	1.19641	3.50659	0	42.9068
1696	南航宿舍	115.935	28.6593	青山湖区	2948	1696	52.0633	41.3761	47.026	0	52.0633
1697	南胡小区	115.97	28.6558	青山湖区	3642	1697	11.3687	3.46795	7.94078	0	11.3687
1698	南湖路20-28号小区	115.888	28.6841	东湖区	238	1698	70.1653	1.06237	66.7374	1.06237	70.1653
1699	南京东路235号楼	115.935	28.6872	青山湖区	84	1699	52.2004	0	0	0	52.2004
1700	南京东路328号住宅	115.937	28.6849	青山湖区	60	1700	17.8823	6.2487	12.845	0.624658	17.8823
1701	南京东路安全厅宿舍	115.932	28.6888	青山湖区	744	1701	12.0153	5.60177	11.1708	5.60177	12.0153
1702	南京东路单位宿舍	115.938	28.6854	青山湖区	112	1702	15.7315	12.4919	15.7315	12.4919	15.7315
1703	南京东路药检所宿舍	115.931	28.6848	青山湖区	364	1703	10.4812	3.37366	3.37366	1.42732	10.4812
1704	南京路无线电厂学校宿舍	115.928	28.6868	青山湖区	224	1704	11.009	0	5.97173	0	11.009
1705	南京西路124号小区	115.902	28.6884	东湖区	72	1705	58.7277	6.5273	6.5273	2.13764	58.7277
1706	南京西路127-130号小区	115.902	28.6877	东湖区	72	1706	19.102	12.4919	15.0888	12.4919	19.102
1707	南京西路139号小区	115.902	28.6879	东湖区	78	1707	51.3149	0	23.2874	0	51.3149
1708	南京西路161号小区	115.903	28.6881	东湖区	88	1708	2.3992	1.74583	1.74583	0	2.3992
1709	南京西路191号小区	115.904	28.6882	东湖区	72	1709	9.26728	1.94634	5.18594	0	9.26728
1710	南京西路2号小区	115.898	28.6886	东湖区	216	1710	5.32903	0	5.32903	0	5.32903
1711	南京西路3-13号小区	115.9	28.6881	东湖区	304	1711	67.1729	0	65.675	0	67.1729
1712	南京西路377号小区	115.913	28.688	东湖区	168	1712	34.0938	0	7.56424	0	34.0938
1713	南京西路49-53号小区	115.9	28.6881	东湖区	134	1713	33.7131	2.13764	7.18349	2.13764	33.7131
1714	南京西路80号小区	115.901	28.6885	东湖区	64	1714	2.58998	0	1.93661	0	2.58998
1715	南京西路单位房	115.905	28.688	东湖区	234	1715	1.94634	1.29297	1.29297	1.29297	1.94634
1716	南京西路南社区	115.91	28.688	东湖区	108	1716	50.9119	0	6.26466	0	50.9119
1717	南缆社区	115.909	28.6432	青云谱区	1500	1717	2.50394	0	1.006	0	2.50394
1718	南莲华庭(青云谱)	115.922	28.6098	青云谱区	1010	1718	68.5591	41.3761	41.3761	0	68.5591
1719	南旅嘉福里	115.895	28.6642	西湖区	754	1719	53.4675	6.82045	8.82032	0	53.4675
1720	南山逸居	115.724	28.7244	西湖区	248	1720	51.4923	1.74583	1.74583	0	51.4923
1721	南水玖悦府	115.871	28.65	西湖区	320	1721	7.59192	1.04813	6.09398	1.04813	7.59192
1722	南水新力新园	115.905	28.6376	青云谱区	416	1722	13.4461	0	7.56424	0	13.4461
1723	南塘嘉园	115.998	28.6852	南昌县	192	1723	9.73122	0	5.64988	0	9.73122
1724	南天金源	115.81	28.6957	新建区	7418	1724	1.48186	0	1.48186	0	1.48186
1725	南天阳光(东区)	115.817	28.7106	新建区	4304	1725	6.88119	0	2.79985	0	6.88119
1726	南天阳光(西区)	115.816	28.7123	新建区	5332	1726	53.6277	1.42732	1.42732	1.42732	53.6277
1727	南铁55号小区	115.912	28.6577	青云谱区	112	1727	53.3206	0	1.12022	0	53.3206
1728	南铁世纪花园	115.947	28.6683	青山湖区	7988	1728	73.3368	68.2909	73.3368	2.68725	73.3368
1729	南通小区	115.955	28.6776	青山湖区	400	1729	58.1578	0	5.95736	0	58.1578
1730	南洋花园	115.958	28.678	青山湖区	352	1730	30.8418	0	4.31218	0	30.8418
1731	南永和社区江药宿舍	115.899	28.6947	东湖区	488	1731	1.51483	0	0	0	1.51483
1732	南永和社区宿舍	115.9	28.6949	东湖区	484	1732	216.887	0	216.887	0	216.887
1733	南苑小区	115.934	28.6755	青山湖区	1652	1733	6.42012	1.10126	3.1538	0	6.42012
1734	南站住宅小区	115.907	28.6673	西湖区	434	1734	6.49128	1.01901	3.22496	0	6.49128
1735	南镇村安置房小区	115.943	28.6882	南昌县	3838	1735	42.0638	0	0	0	42.0638
1736	内衣二厂宿舍	115.898	28.664	西湖区	128	1736	40.4888	1.80746	37.2225	0	40.4888
1737	年代星辰	115.885	28.6723	西湖区	1512	1737	158.276	131.746	131.746	0	158.276
1738	酿造厂住宅小区	115.875	28.6644	西湖区	200	1738	34.1515	1.35721	7.62187	0	34.1515
1739	农行宿舍(船山路)	115.887	28.6702	西湖区	244	1739	9.61225	2.50475	2.50475	2.50475	9.61225
1740	农行宿舍(井冈山大道)	115.907	28.639	青云谱区	40	1740	13.9881	0	1.82963	0	13.9881
1741	农业发展银行宿舍(东湖)	115.921	28.6878	东湖区	112	1741	62.8941	2.12723	34.8666	0.497321	62.8941
1742	农业局宿舍(西湖)	115.872	28.6646	西湖区	170	1742	91.0064	0.532503	66.2075	0	91.0064
1743	农业厅宿舍(西湖)	115.91	28.6768	西湖区	280	1743	28.8668	1.94634	2.33724	0	28.8668
1744	农业银行宿舍	115.892	28.6678	西湖区	94	1744	13.2547	0	1.09617	0	13.2547
1745	农资集团南昌兴农有限公司宿舍	115.892	28.6929	东湖区	224	1745	4.08134	0	0	0	4.08134
1746	排灌站宿舍	115.949	28.6684	青山湖区	72	1746	8.85177	1.3513	4.77043	0	8.85177
1747	蟠峰小区	115.734	28.7126	西湖区	606	1747	6.66756	0	3.2396	0	6.66756
1748	庞大领航	115.874	28.7793	新建区	2832	1748	6.12496	1.01901	2.95628	0	6.12496
1749	裴家巷11-15号小区	115.896	28.6816	东湖区	672	1749	41.6087	3.15665	38.1808	2.13764	41.6087
1750	彭桥村拆迁安置房	115.955	28.6776	青山湖区	642	1750	71.1076	1.3513	67.0263	0	71.1076
1751	彭桥大彭村小区	115.929	28.6745	青山湖区	500	1751	5.87246	1.4385	2.4445	1.4385	5.87246
1752	彭子江花园	115.918	28.6673	青山湖区	866	1752	13.8234	0.568758	1.66493	0	13.8234
1753	皮肤病医院宿舍	115.902	28.63	青云谱区	272	1753	3.42796	0	0	0	3.42796
1754	平安家园	115.908	28.6557	青云谱区	698	1754	41.941	0	37.8597	0	41.941
1755	平安商住楼	115.902	28.647	青云谱区	384	1755	4.47224	0	0.390901	0	4.47224
1756	鄱阳湖保护区宿舍	115.857	28.7006	红谷滩区	168	1756	49.5382	0	42.4307	0	49.5382
1757	葡萄架	115.887	28.6849	东湖区	404	1757	9.73122	0	5.64988	0	9.73122
1758	葡萄架京剧团宿舍	115.887	28.6849	东湖区	144	1758	47.4326	44.0046	44.0046	0	47.4326
1759	普瑞花园	115.852	28.6795	红谷滩区	1530	1759	5.5632	0	1.48186	0	5.5632
1760	谱洋府	115.905	28.64	青云谱区	960	1760	39.2118	1.01901	36.0431	0	39.2118
1761	七彩公寓	115.924	28.672	青山湖区	992	1761	44.8492	44.0046	44.0046	0	44.8492
1762	七二〇社区	115.777	28.7058	新建区	8570	1762	210.164	2.36257	209.32	0	210.164
1763	七里公寓	115.921	28.7072	东湖区	520	1763	4.90982	0	1.48186	0	4.90982
1764	七里嘉和小区(三区)	115.92	28.7114	东湖区	92	1764	41.0284	0	37.8597	0	41.0284
1765	七里嘉和小区(四区)	115.896	28.6816	东湖区	84	1765	24.132	0	23.2874	0	24.132
1766	七里嘉和小区A区(二区)	115.917	28.7106	东湖区	2898	1766	58.0069	1.62991	57.1623	0	58.0069
1767	七里嘉和小区B区(一区)	115.896	28.6816	东湖区	2026	1767	19.373	17.0466	18.5285	0	19.373
1768	齐城尚品	115.982	28.6638	青山湖区	2720	1768	47.5457	1.94634	44.377	0	47.5457
1769	齐洛瓦厂小区宿舍	115.802	28.731	新建区	1598	1769	7.92048	1.59492	3.90723	0	7.92048
1770	汽车队宿舍	115.82	28.6844	新建区	460	1770	86.5697	1.62991	34.3693	0	86.5697
1771	千禧同业小区	115.999	28.6974	南昌县	1372	1771	7.62758	0	5.1737	0	7.62758
1772	千禧颐河园	115.893	28.6491	西湖区	7392	1772	6.1243	1.01901	2.95562	0	6.1243
1773	前湖村3号自建房	116.005	28.6464	青山湖区	12	1773	24.1407	23.2961	23.2961	21.7012	24.1407
1774	前湖小区	115.819	28.6644	红谷滩区	730	1774	49.7465	0	0	0	49.7465
1775	前进花园	115.793	28.6879	新建区	10816	1775	3.28895	0	3.28895	0	3.28895
1776	前进路28号小区	115.894	28.6599	西湖区	416	1776	6.18564	0	3.01696	0	6.18564
1777	前进路298号小区	115.894	28.6638	西湖区	98	1777	90.7102	5.93963	40.9637	0.36495	90.7102
1778	前进路4号小区	115.898	28.6592	西湖区	28	1778	54.2533	0	4.50675	0	54.2533
1779	前进路50号小区	115.895	28.6613	西湖区	898	1779	58.8629	9.11637	9.11637	9.11637	58.8629
1780	前桶巷	115.912	28.6617	西湖区	588	1780	69.2771	1.3513	66.1084	0	69.2771
1781	前卫路249弄9号自建房	115.801	28.688	新建区	24	1781	86.1979	1.42732	36.4514	1.42732	86.1979
1782	前卫路小区	115.801	28.6886	新建区	158	1782	68.7881	2.99003	19.0416	1.42732	68.7881
1783	钱岗村安置房小区	115.992	28.6749	南昌县	7602	1783	67.9391	4.81041	18.1926	3.85607	67.9391
1784	钦都豫景	115.947	28.6766	青山湖区	2026	1784	42.6583	1.62991	39.4896	0	42.6583
1785	秦胜小区	115.955	28.6538	青山湖区	3108	1785	55.0865	2.54017	5.34002	2.54017	55.0865
1786	青春家园	115.96	28.6851	青山湖区	2802	1786	22.7238	5.62404	18.6424	0	22.7238
1787	青湖产业园2区	115.945	28.7047	南昌县	978	1787	73.0089	2.41367	68.0887	1.06237	73.0089
1788	青湖村公寓	115.938	28.6918	青山湖区	2214	1788	5.47886	0	2.31018	0	5.47886
1789	青湖村国泰路小区	115.939	28.6947	南昌县	328	1789	56.1859	1.3513	3.98546	0	56.1859
1790	青湖太华山庄	115.939	28.6973	青山湖区	1396	1790	13.9966	7.57026	9.98332	6.55125	13.9966
1791	青花东岸	115.978	28.7132	南昌县	8124	1791	94.0738	41.8734	41.8734	0.497321	94.0738
1792	青花九龙	115.745	28.6244	新建区	2120	1792	68.4444	20.3217	65.2757	0	68.4444
1793	青岚书院	115.816	28.7182	新建区	528	1793	55.2389	1.10126	3.03853	0	55.2389
1794	青岚苑小区	115.911	28.7059	东湖区	656	1794	55.8246	1.314	3.62418	1.314	55.8246
1795	青山北路11号小区	115.933	28.7222	东湖区	28	1795	20.5527	1.73139	20.5527	0	20.5527
1796	青山北路139号小区	115.931	28.7194	青山湖区	388	1796	4.69987	1.43355	1.43355	0	4.69987
1797	青山湖宾馆住宅区	115.909	28.6866	东湖区	568	1797	5.6181	1.80746	4.77354	0	5.6181
1798	青山湖大道12号小区	115.943	28.6788	青山湖区	80	1798	3.56375	0.497321	2.91038	0.497321	3.56375
1799	青山湖大道合成纤维厂宿舍	115.945	28.7047	青山湖区	124	1799	56.5638	1.94634	5.23529	0	56.5638
1800	青山湖电力小区	115.931	28.6976	青山湖区	936	1800	9.43648	3.46795	6.2678	0	9.43648
1801	青山湖公安分局住宅小区	115.942	28.6852	青山湖区	828	1801	9.37773	5.62404	9.37773	0	9.37773
1802	青山湖供电公司宿舍	115.946	28.6879	青山湖区	208	1802	6.97933	0	2.96608	0	6.97933
1803	青山湖郊区政府宿舍	115.908	28.6909	东湖区	144	1803	8.82719	1.94634	7.98262	0	8.82719
1804	青山湖区政府住宅	115.907	28.6911	东湖区	180	1804	6.02267	2.46309	2.85399	2.46309	6.02267
1805	青山湖社区	115.93	28.6828	青山湖区	5230	1805	14.0961	3.46795	10.6682	0	14.0961
1806	青山湖天湾	115.927	28.6871	青山湖区	782	1806	61.9674	0	55.5324	0	61.9674
1807	青山湖香溢花城1区	115.945	28.7027	青山湖区	1820	1807	42.3276	7.30354	42.3276	5.95224	42.3276
1808	青山湖香溢花城2区	115.937	28.7008	青山湖区	3364	1808	8.9038	3.42494	5.73512	1.06237	8.9038
1809	青山湖香溢花城3区	115.945	28.7047	青山湖区	1550	1809	47.0325	43.1365	47.0325	43.1365	47.0325
1810	青山湖香寓	115.921	28.6864	东湖区	2984	1810	35.0241	0	35.0241	0	35.0241
1811	青山湖新城吾悦广场(商住楼)	115.967	28.7153	南昌县	2738	1811	40.3886	1.3513	36.3754	0	40.3886
1812	青山路溶剂厂宿舍	115.904	28.6995	东湖区	40	1812	7.84229	0	4.57597	0	7.84229
1813	青山路社区	115.903	28.6965	东湖区	4292	1813	65.2541	8.22378	63.7562	5.95224	65.2541
1814	青山路住宅小区	115.903	28.6976	东湖区	2142	1814	16.4012	0	6.26466	0	16.4012
1815	青山南路9-19号小区	115.898	28.6919	东湖区	192	1815	44.6614	5.62404	40.6481	0	44.6614
1816	青山南路单位房	115.909	28.7096	东湖区	240	1816	1.94634	1.94634	1.94634	0	1.94634
1817	青山南路防疫站宿舍	115.906	28.7	东湖区	38	1817	3.00955	0	2.16499	0	3.00955
1818	青山南路公安厅宿舍	115.898	28.6931	东湖区	224	1818	4.75468	1.01901	3.91012	0	4.75468
1819	青山南路省一建宿舍	115.907	28.7002	东湖区	280	1819	59.4271	20.3217	55.3458	0	59.4271
1820	青山南路造纸厂宿舍	115.905	28.702	东湖区	266	1820	77.0012	72.8179	77.0012	0	77.0012
1821	青山小区	115.912	28.7042	东湖区	2316	1821	3.54448	0	2.89111	0	3.54448
1822	青园小区	115.91	28.6338	青云谱区	156	1822	45.9795	6.55125	41.9663	6.55125	45.9795
1823	青苑公寓	115.935	28.6783	青山湖区	2240	1823	31.8436	1.62991	5.31404	0	31.8436
1824	青云公馆	115.907	28.6519	青云谱区	1090	1824	3.85885	3.46795	3.85885	0	3.85885
1825	青云汇	115.92	28.623	青云谱区	1620	1825	35.4239	5.93067	8.24085	1.90155	35.4239
1826	青云佳苑	115.907	28.6028	青云谱区	256	1826	56.377	0	55.5324	0	56.377
1827	青云谱公安分局宿舍	115.911	28.6346	青云谱区	84	1827	55.2495	48.3295	50.3294	48.3295	55.2495
1828	青云谱供电营业厅宿舍	115.903	28.651	青云谱区	90	1828	270.249	49.3485	266.236	48.3295	270.249
1829	青云谱客运站宿舍	115.912	28.6337	青云谱区	262	1829	13.7557	4.09261	9.74249	0.624658	13.7557
1830	青云谱区城南廉租住房小区	115.948	28.6313	青云谱区	3456	1830	6.17629	1.55742	3.72241	0	6.17629
1831	青云水厂宿舍	115.891	28.6454	西湖区	346	1831	82.9649	77.5371	79.5369	68.395	82.9649
1832	青云堂	115.898	28.6753	西湖区	196	1832	71.0064	61.7363	67.7401	0	71.0064
1833	青云小区	115.931	28.6262	青云谱区	928	1833	8.7322	0	4.71895	0	8.7322
1834	轻工设计院宿舍	115.897	28.6535	青云谱区	2008	1834	55.4206	0	54.576	0	55.4206
1835	清华锦园	115.821	28.6829	新建区	674	1835	10.1502	5.62404	8.65227	0	10.1502
1836	裘家厂社区	115.884	28.6898	东湖区	2724	1836	29.5592	1.314	2.37625	1.314	29.5592
1837	人大宿舍	115.911	28.6747	西湖区	336	1837	4.31252	3.46795	3.46795	0	4.31252
1838	人居环境研究院宿舍	115.912	28.6928	东湖区	252	1838	3.05051	0	2.20595	0	3.05051
1839	人民银行安全文明住宅小区	115.882	28.6793	东湖区	336	1839	10.1215	6.2487	9.27693	0.624658	10.1215
1840	人民政府二大院	115.909	28.6902	东湖区	2060	1840	1.49794	0	0	0	1.49794
1841	仁寿理	115.897	28.6756	西湖区	392	1841	9.65034	0	5.569	0	9.65034
1842	日新小区	116.013	28.6732	南昌县	1120	1842	8.48608	0	4.47283	0	8.48608
1843	日月明小区	115.934	28.6848	青山湖区	588	1843	30.3822	1.10126	2.35474	0	30.3822
1844	荣昌格林晴天	115.964	28.6839	青山湖区	1976	1844	39.796	0	38.2981	0	39.796
1845	荣昌新苑住宅区	115.933	28.6828	青山湖区	2404	1845	9.9334	6.28775	7.35	0.66371	9.9334
1846	容州港九城二期	115.73	28.633	新建区	3592	1846	2.98502	0.993952	2.33165	0	2.98502
1847	容州港九城一期	115.737	28.6451	新建区	1736	1847	79.4447	49.8869	52.9151	48.3295	79.4447
1848	榕门路农行宿舍	115.878	28.6855	东湖区	192	1848	3.1161	2.27154	2.27154	0	3.1161
1849	榕门路社区	115.879	28.6829	东湖区	244	1849	7.46667	2.13764	7.46667	2.13764	7.46667
1850	融创滨江学府M1区	115.797	28.5623	红谷滩区	1536	1850	7.09715	1.74583	6.25258	0	7.09715
1851	融创滨江学府M2区	115.813	28.6143	红谷滩区	4010	1851	50.1863	5.09424	8.12247	0	50.1863
1852	融创翰江府	115.796	28.5745	红谷滩区	3104	1852	5.85742	2.51361	4.35948	0	5.85742
1853	融创红城投赣江府	115.791	28.5828	红谷滩区	1028	1853	102.555	4.95879	60.4912	2.68725	102.555
1854	融创红谷世界城(二期)	115.799	28.6883	新建区	2656	1854	48.8607	1.01901	42.9789	0	48.8607
1855	融创红谷世界城(一期)	115.804	28.6755	新建区	4600	1855	6.52686	2.51361	2.51361	0	6.52686
1856	融创玖玺台	115.792	28.5821	红谷滩区	1228	1856	10.0273	2.46309	10.0273	2.46309	10.0273
1857	融创前湖道	115.809	28.6786	新建区	832	1857	6.435	0	0	0	6.435
1858	融创青山湖壹号	115.917	28.7085	东湖区	748	1858	43.5373	3.56435	16.3543	2.46309	43.5373
1859	融创望江府	115.797	28.5758	红谷滩区	6076	1859	4.19608	1.3513	1.7422	0	4.19608
1860	融创雪个庭	115.91	28.6023	青云谱区	708	1860	14.3056	3.42494	11.8518	1.06237	14.3056
1861	肉联厂小区	115.907	28.6489	青云谱区	1984	1861	5.94157	2.51361	2.51361	0	5.94157
1862	濡溪花苑	116.002	28.663	青山湖区	204	1862	59.1827	1.19641	56.7288	0	59.1827
1863	孺子路110-135号小区	115.893	28.6749	西湖区	58	1863	2.74544	0.993952	0.993952	0	2.74544
1864	孺子路194号小区	115.892	28.6731	西湖区	126	1864	44.6854	4.94195	16.6579	0	44.6854
1865	孺子路202号小区	115.89	28.6746	西湖区	88	1865	34.5332	11.2458	34.5332	10.1445	34.5332
1866	孺子路219-221号小区	115.89	28.6751	西湖区	130	1866	19.7201	15.6388	15.6388	12.1708	19.7201
1867	孺子路267号小区	115.888	28.6752	西湖区	68	1867	10.586	4.15097	4.15097	2.68725	10.586
1868	孺子路81弄小区	115.894	28.6759	西湖区	112	1868	3.87801	0	3.03344	0	3.87801
1869	孺子路98-99号小区	115.894	28.6751	西湖区	88	1869	10.0723	2.13764	6.64439	2.13764	10.0723
1870	孺子路淘沙塘	115.909	28.6658	西湖区	1604	1870	7.10922	0	6.26466	0	7.10922
1871	瑞都花苑	115.903	28.6716	西湖区	386	1871	83.3908	21.8371	56.8612	19.4745	83.3908
1872	瑞香园	115.914	28.6705	西湖区	480	1872	7.65314	6.1552	6.1552	2.68725	7.65314
1873	瑞祥嘉苑	115.82	28.6552	红谷滩区	3224	1873	6.06632	0.497321	6.06632	0.497321	6.06632
1874	瑞鑫公寓	115.806	28.7044	新建区	156	1874	4.15511	1.59492	2.65717	0	4.15511
1875	润碧康城	115.81	28.6957	新建区	780	1875	3.86051	2.36257	2.36257	0	3.86051
1876	润地观筑	115.804	28.6865	新建区	1208	1876	11.9795	1.3513	8.55153	0	11.9795
1877	润溪罗家	115.813	28.6629	红谷滩区	240	1877	4.96589	3.46795	3.46795	0	4.96589
1878	三波宿舍	115.918	28.6571	青云谱区	820	1878	14.3077	0	7.20023	0	14.3077
1879	三波小区	115.939	28.666	青山湖区	824	1879	26.9205	0	0.390901	0	26.9205
1880	三道闸	115.875	28.665	西湖区	1162	1880	0.844565	0	0	0	0.844565
1881	三店何坊新村	115.911	28.6404	青云谱区	3262	1881	20.7211	17.4815	20.7211	0	20.7211
1882	三店花苑	115.91	28.6318	青云谱区	872	1882	44.954	0	44.954	0	44.954
1883	三店西路罐头啤酒厂宿舍	115.906	28.6341	青云谱区	2308	1883	5.61034	3.46795	3.85885	0	5.61034
1884	三店新苑	115.911	28.6277	青云谱区	220	1884	15.2231	3.83268	11.7952	0	15.2231
1885	三角阳光小区	115.878	28.6388	西湖区	2240	1885	6.56597	0.954337	3.98257	0	6.56597
1886	三经路184-238号小区	115.893	28.6983	东湖区	62	1886	30.0922	1.56271	3.56258	0	30.0922
1887	三经路储运公司宿舍	115.897	28.7017	东湖区	14	1887	34.727	0	0	0	34.727
1888	三经路公安厅宿舍	115.892	28.6921	东湖区	490	1888	18.2352	6.58963	14.1539	0	18.2352
1889	三经路江柴宿舍	115.893	28.6977	东湖区	476	1889	34.727	0	0	0	34.727
1890	三经路林业局宿舍	115.892	28.6994	东湖区	344	1890	0	0	0	0	0
1891	三联山湖	116.015	28.6724	南昌县	2072	1891	37.0194	0.497321	35.5214	0.497321	37.0194
1892	三纬路警卫局宿舍	115.89	28.6939	东湖区	64	1892	9.41102	1.55742	8.75765	0	9.41102
1893	三纬路农行宿舍	115.892	28.6942	东湖区	100	1893	44.6472	0	0	0	44.6472
1894	三纬路小区	115.896	28.6816	东湖区	342	1894	54.2003	0	1.99987	0	54.2003
1895	三星大厦	115.895	28.6656	西湖区	1158	1895	36.7756	0	35.0241	0	36.7756
1896	三眼井街小区	115.893	28.6699	西湖区	584	1896	2.28328	1.62991	1.62991	0	2.28328
1897	三洲住宅区	115.812	28.7073	新建区	2312	1897	2.96355	0	2.31018	0	2.96355
1898	色织总厂宿舍	115.937	28.688	南昌县	252	1898	0.653372	0	0	0	0.653372
1899	森科尚城	115.904	28.5858	西湖区	2296	1899	30.8631	0	2.83563	0	30.8631
1900	沙坝巷小区	115.885	28.6889	东湖区	96	1900	5.85032	0.774787	2.02827	0.774787	5.85032
1901	沙井安居小区	115.859	28.6989	红谷滩区	928	1901	33.1048	2.58425	5.92182	0	33.1048
1902	沙井小区灯头厂宿舍	115.851	28.7013	红谷滩区	128	1902	7.04501	1.06237	6.39164	1.06237	7.04501
1903	山水茗园住宅小区	115.869	28.6587	西湖区	172	1903	36.8179	1.7938	36.8179	0.774787	36.8179
1904	山外山	115.728	28.7202	西湖区	264	1904	28.087	1.55742	1.55742	0	28.087
1905	商城凤凰印象	115.87	28.7145	红谷滩区	2432	1905	1.4385	1.4385	1.4385	1.4385	1.4385
1906	商城世纪村	115.847	28.6809	红谷滩区	2562	1906	40.854	2.13764	14.3244	2.13764	40.854
1907	商储宿舍南经营区	115.909	28.6688	西湖区	742	1907	10.5274	0	0.390901	0	10.5274
1908	商储住宅区	115.913	28.6717	西湖区	110	1908	56.7545	0.568758	56.1012	0	56.7545
1909	商检宿舍	115.924	28.6676	青山湖区	204	1909	8.66936	2.4047	8.66936	0.774787	8.66936
1910	商联中心	115.88	28.7168	红谷滩区	1432	1910	54.3533	1.02492	3.02479	0	54.3533
1911	商业机械厂宿舍	115.913	28.6418	青云谱区	644	1911	205.949	0	205.104	0	205.949
1912	商业厅宿舍	115.908	28.6661	西湖区	204	1912	92.1333	65.6037	65.6037	0	92.1333
1913	商业银行公寓	115.896	28.6816	东湖区	36	1913	20.9979	1.01901	14.4012	0	20.9979
1914	商业银行宿舍	115.875	28.6712	西湖区	66	1914	11.0695	0	4.47283	0	11.0695
1915	商苑社区	115.918	28.662	青山湖区	1338	1915	28.0691	0	21.4725	0	28.0691
1916	商苑小区	115.921	28.6607	青山湖区	1420	1916	36.1907	1.80746	9.00769	0	36.1907
1917	上坊凤凰医院宿舍	115.926	28.6802	青山湖区	264	1917	33.0696	2.06714	6.53997	1.04813	33.0696
1918	上坊路342号小区	115.926	28.6816	青山湖区	960	1918	10.553	1.47517	7.12505	0	10.553
1919	上坊路单位宿舍	115.927	28.6805	青山湖区	832	1919	3.42796	0	0	0	3.42796
1920	上坊路科学院宿舍	115.926	28.6816	青山湖区	484	1920	36.6318	0.954337	35.9784	0	36.6318
1921	上坊气象局东宿舍	115.927	28.6827	青山湖区	328	1921	9.58225	0	5.569	0	9.58225
1922	上凤凰坡社区	115.88	28.6802	东湖区	1056	1922	5.0755	0	1.06225	0	5.0755
1923	上海北路小区	115.94	28.6978	青山湖区	104	1923	69.617	65.6037	65.6037	0	69.617
1924	上海故事	115.934	28.662	青山湖区	294	1924	143.457	68.395	116.928	68.395	143.457
1925	上海建工恒锦家苑	115.801	28.6078	红谷滩区	2642	1925	8.98073	1.62991	4.96748	0	8.98073
1926	上海路131号小区	115.936	28.6728	青山湖区	96	1926	13.1232	2.51361	9.10994	0	13.1232
1927	上海路1-5号小区	115.935	28.6564	青山湖区	72	1927	46.0086	41.3761	41.9954	0	46.0086
1928	上海路北社区	115.934	28.6607	青山湖区	420	1928	57.5371	1.3513	56.8837	0	57.5371
1929	上海路单位宿舍	115.936	28.6901	青山湖区	24	1929	41.2956	1.3513	36.3754	0	41.2956
1930	上海路工商银行宿舍	115.936	28.6734	青山湖区	68	1930	213.77	0.532503	212.018	0	213.77
1931	上海路华安针织厂宿舍	115.936	28.6694	青山湖区	108	1931	228.355	0	227.51	0	228.355
1932	上海路金鑫住宅小区	115.922	28.6452	青云谱区	28	1932	81.2879	41.3761	54.7583	0	81.2879
1933	上海路南昌客车厂宿舍	115.935	28.6803	青山湖区	652	1933	25.4714	17.5897	19.5896	0	25.4714
1934	上海路搪瓷二厂宿舍	115.936	28.6717	青山湖区	1188	1934	50.2923	41.3761	47.026	0	50.2923
1935	上海路新村	115.955	28.6776	青山湖区	130	1935	15.1141	1.01901	2.95562	0	15.1141
1936	上海路冶金设计院宿舍	115.935	28.666	青山湖区	112	1936	28.6946	0	2.16499	0	28.6946
1937	上海路邮局宿舍	115.936	28.6736	青山湖区	242	1937	39.3094	1.01901	36.0431	0	39.3094
1938	上海路住宅区北社区	115.934	28.6607	青山湖区	180	1938	1.49794	0	0	0	1.49794
1939	上海路住宅区南社区	115.933	28.6572	青山湖区	1270	1939	33.3504	1.3513	8.55153	0	33.3504
1940	上海路住宅小区	115.932	28.6614	青山湖区	5298	1940	9.43467	1.38987	8.5901	0.36495	9.43467
1941	上海中路住宅区	115.935	28.6657	青山湖区	382	1941	119.517	2.51361	68.1886	0	119.517
1942	上林春天花园	115.898	28.6466	青云谱区	1528	1942	10.3559	0.624658	6.27454	0.624658	10.3559
1943	上罗新村	115.957	28.6851	新建区	1824	1943	15.144	0	11.716	0	15.144
1944	上沙窝社区	115.891	28.6973	东湖区	2148	1944	2.20178	1.35721	1.35721	0	2.20178
1945	上沙窝政协宿舍	115.894	28.6996	东湖区	560	1945	8.98078	3.56174	4.89944	1.04813	8.98078
1946	上水路12号小区	115.887	28.6845	东湖区	24	1946	10.9588	2.51361	3.85131	0	10.9588
1947	上塘塍上	115.884	28.6734	西湖区	1340	1947	64.1185	0	12.79	0	64.1185
1948	上窑湾街	115.902	28.6656	西湖区	178	1948	82.7154	0	55.5324	0	82.7154
1949	上营坊街48号小区	115.895	28.6816	东湖区	232	1949	54.3474	1.01901	3.01888	0	54.3474
1950	上营坊社区	115.897	28.68	东湖区	998	1950	34.8771	3.83268	6.84964	0	34.8771
1951	尚东大道小区	115.954	28.6773	青山湖区	1872	1951	6.46861	5.62404	5.62404	0	6.46861
1952	尚水花园	115.842	28.6274	西湖区	1232	1952	5.93271	2.50475	2.50475	2.50475	5.93271
1953	少华路社区	115.818	28.6913	新建区	372	1953	266.881	253.929	266.036	252.612	266.881
1954	佘山路税务局宿舍	115.909	28.702	东湖区	708	1954	51.5728	9.14207	51.5728	0	51.5728
1955	佘山社区	115.906	28.701	东湖区	856	1955	78.3783	0	78.3783	0	78.3783
1956	舍里甲社区南泥小区	115.845	28.7201	青山湖区	2536	1956	94.3704	44.0046	44.6239	0	94.3704
1957	舍里甲社区南漆小区	115.845	28.7201	新建区	708	1957	15.3835	1.01901	3.22496	0	15.3835
1958	社保局宿舍	115.88	28.6798	东湖区	256	1958	91.1453	73.3369	78.9868	68.395	91.1453
1959	社科院宿舍	115.923	28.691	东湖区	752	1959	4.61762	1.3513	1.3513	0	4.61762
1960	射步亭住宅小区	115.887	28.6855	东湖区	2374	1960	5.99078	2.36257	5.33741	0	5.99078
1961	深蓝广场	115.82	28.6552	红谷滩区	50	1961	6.24814	0.568758	2.98182	0	6.24814
1962	深农大厦	115.934	28.6113	青云谱区	868	1962	1.23547	0	0.390901	0	1.23547
1963	神舟小区	115.796	28.7012	新建区	724	1963	2.19586	1.3513	1.3513	0	2.19586
1964	沈桥小区(北区)	115.971	28.6525	青山湖区	1504	1964	29.4251	20.3217	24.505	0	29.4251
1965	沈桥小区(南区)	115.969	28.6439	青山湖区	1880	1965	3.10121	0.774787	2.25665	0.774787	3.10121
1966	沈桥幸福家园	115.966	28.6477	青山湖区	2100	1966	9.66313	0	5.64988	0	9.66313
1967	审计厅宿舍	115.892	28.6892	东湖区	164	1967	45.9339	6.53375	6.53375	0	45.9339
1968	生米花园(北区)	115.785	28.5752	红谷滩区	2250	1968	68.8437	0	65.675	0	68.8437
1969	生米花园(南区)	115.785	28.5752	红谷滩区	2050	1969	80.4392	5.62404	41.039	0	80.4392
1970	绳金塔街小区	115.895	28.6638	西湖区	964	1970	11.1555	1.01901	1.01901	0	11.1555
1971	省地勘局宿舍	115.906	28.6624	西湖区	84	1971	224.69	0	224.69	0	224.69
1972	省电力技校宿舍	115.912	28.6318	青云谱区	124	1972	4.41303	0	1.82963	0	4.41303
1973	省二建宿舍	115.898	28.6933	东湖区	812	1973	33.8094	1.62991	7.27979	0	33.8094
1974	省歌舞团宿舍	115.879	28.6825	东湖区	586	1974	4.83664	0	4.18327	0	4.83664
1975	省工商学校宿舍	115.95	28.686	南昌县	172	1975	81.6446	0	78.3783	0	81.6446
1976	省工行住宅小区	115.894	28.6885	东湖区	336	1976	11.5214	4.41388	4.41388	3.06258	11.5214
1977	省化工设计院宿舍	115.896	28.657	青云谱区	426	1977	93.0015	0	90.5476	0	93.0015
1978	省机械厅宿舍	115.911	28.6746	西湖区	36	1978	68.9603	0	42.4307	0	68.9603
1979	省建设工局宿舍	115.909	28.6894	东湖区	144	1979	98.9839	3.51803	81.8963	0	98.9839
1980	省科委宿舍	115.905	28.6748	西湖区	72	1980	44.0046	44.0046	44.0046	0	44.0046
1981	省科协宿舍院	115.922	28.6755	青山湖区	224	1981	52.9098	47.2599	52.9098	0	52.9098
1982	省粮油公司宿舍	115.909	28.6737	西湖区	320	1982	4.45375	0	1.99987	0	4.45375
1983	省粮油进出口公司宿舍	115.902	28.6756	西湖区	96	1983	120.442	0	78.3783	0	120.442
1984	省农行住宅小区	115.879	28.6792	东湖区	1584	1984	3.2396	0	3.2396	0	3.2396
1985	省人防宿舍	115.919	28.6736	青山湖区	84	1985	24.7989	0	0	0	24.7989
1986	省三建宿舍	115.912	28.6386	青云谱区	790	1986	38.9132	2.13764	37.1617	2.13764	38.9132
1987	省水利厅宿舍	115.908	28.6469	西湖区	40	1987	7.63458	1.3513	4.36826	0	7.63458
1988	省投资公司宿舍	115.895	28.6986	东湖区	360	1988	8.0448	0	7.20023	0	8.0448
1989	省外贸宿舍	115.891	28.6983	东湖区	264	1989	150.409	1.06237	147.142	1.06237	150.409
1990	省外运公司宿舍	115.885	28.6702	西湖区	320	1990	5.20359	0	1.93727	0	5.20359
1991	省委北院小区	115.886	28.6971	东湖区	764	1991	44.9101	18.3564	41.6438	0.624658	44.9101
1992	省委党校宿舍(西湖)	115.899	28.6728	西湖区	600	1992	207.895	1.94634	207.05	0	207.895
1993	省卫校宿舍	115.951	28.6622	青山湖区	16	1993	54.9083	42.1509	47.8008	0.774787	54.9083
1994	省物资局家属院	115.905	28.6866	东湖区	432	1994	5.39241	2.12609	2.12609	0.774787	5.39241
1995	省行大院	115.903	28.6651	西湖区	750	1995	79.3757	61.7363	61.7363	0	79.3757
1996	省一建宿舍	115.902	28.641	青云谱区	368	1996	67.0169	0.497321	66.1723	0.497321	67.0169
1997	省一建宿舍(建设路)	115.905	28.6636	西湖区	2016	1997	24.8751	2.13764	7.78752	2.13764	24.8751
1998	省一建宿舍(井冈山大道)	115.905	28.6636	西湖区	208	1998	25.4643	0.624658	7.82489	0.624658	25.4643
1999	省政府大院	115.909	28.6801	东湖区	4176	1999	59.8152	19.4745	25.0882	19.4745	59.8152
[truncated: 1,025 more rows]
