# Supplementary material for: Optimizing spatial equity of urban park cooling services: Integrating landscape metrics with K-means and PSO algorithms in Nanchang, China
Source: PLoS One. 2026 Mar 19;21(3):e0344026. doi: 10.1371/journal.pone.0344026 (PMC13001981; doi:10.1371/journal.pone.0344026)
Supplement: S2 File — (ZIP) [file pone.0344026.s002.zip]

Archive with 141 entries (132 files):
- Supplementary material(2)/
- Supplementary material(2)/From OpenStreetMap and Landsat/
- Supplementary material(2)/From OpenStreetMap and Landsat/GISshuju/
- Supplementary material(2)/From OpenStreetMap and Landsat/GISshuju/Accessibility/
- Supplementary material(2)/From OpenStreetMap and Landsat/GISshuju/Accessibility/lun_kuo/
- Supplementary material(2)/From OpenStreetMap and Landsat/GISshuju/Accessibility/lun_kuo/lun_kuo.cpg
- Supplementary material(2)/From OpenStreetMap and Landsat/GISshuju/Accessibility/lun_kuo/lun_kuo.dbf
- Supplementary material(2)/From OpenStreetMap and Landsat/GISshuju/Accessibility/lun_kuo/lun_kuo.prj
- Supplementary material(2)/From OpenStreetMap and Landsat/GISshuju/Accessibility/lun_kuo/lun_kuo.sbn
- Supplementary material(2)/From OpenStreetMap and Landsat/GISshuju/Accessibility/lun_kuo/lun_kuo.sbx
- Supplementary material(2)/From OpenStreetMap and Landsat/GISshuju/Accessibility/lun_kuo/lun_kuo.shp
- Supplementary material(2)/From OpenStreetMap and Landsat/GISshuju/Accessibility/lun_kuo/lun_kuo.shx
- Supplementary material(2)/From OpenStreetMap and Landsat/GISshuju/Accessibility/qu_fenge/
- Supplementary material(2)/From OpenStreetMap and Landsat/GISshuju/Accessibility/qu_fenge/qu_fenge.cpg
- Supplementary material(2)/From OpenStreetMap and Landsat/GISshuju/Accessibility/qu_fenge/qu_fenge.dbf
- Supplementary material(2)/From OpenStreetMap and Landsat/GISshuju/Accessibility/qu_fenge/qu_fenge.prj
- Supplementary material(2)/From OpenStreetMap and Landsat/GISshuju/Accessibility/qu_fenge/qu_fenge.sbn
- Supplementary material(2)/From OpenStreetMap and Landsat/GISshuju/Accessibility/qu_fenge/qu_fenge.sbx
- Supplementary material(2)/From OpenStreetMap and Landsat/GISshuju/Accessibility/qu_fenge/qu_fenge.shp
- Supplementary material(2)/From OpenStreetMap and Landsat/GISshuju/Accessibility/qu_fenge/qu_fenge.shp.xml
- Supplementary material(2)/From OpenStreetMap and Landsat/GISshuju/Accessibility/qu_fenge/qu_fenge.shx
- Supplementary material(2)/From OpenStreetMap and Landsat/GISshuju/parks.zip
- Supplementary material(2)/From OpenStreetMap and Landsat/GISshuju/Regional Outline/
- Supplementary material(2)/From OpenStreetMap and Landsat/GISshuju/Regional Outline/3km缓冲区.dbf
- Supplementary material(2)/From OpenStreetMap and Landsat/GISshuju/Regional Outline/3km缓冲区.ebb
- Supplementary material(2)/From OpenStreetMap and Landsat/GISshuju/Regional Outline/3km缓冲区.ed1
- Supplementary material(2)/From OpenStreetMap and Landsat/GISshuju/Regional Outline/3km缓冲区.eq1
- Supplementary material(2)/From OpenStreetMap and Landsat/GISshuju/Regional Outline/3km缓冲区.prj
- Supplementary material(2)/From OpenStreetMap and Landsat/GISshuju/Regional Outline/3km缓冲区.sbn
- Supplementary material(2)/From OpenStreetMap and Landsat/GISshuju/Regional Outline/3km缓冲区.sbx
- Supplementary material(2)/From OpenStreetMap and Landsat/GISshuju/Regional Outline/3km缓冲区.shp
- Supplementary material(2)/From OpenStreetMap and Landsat/GISshuju/Regional Outline/3km缓冲区.shp.qtr
- Supplementary material(2)/From OpenStreetMap and Landsat/GISshuju/Regional Outline/3km缓冲区.shp.xml
- Supplementary material(2)/From OpenStreetMap and Landsat/GISshuju/Regional Outline/3km缓冲区.shx
- Supplementary material(2)/From OpenStreetMap and Landsat/GISshuju/Regional Outline/lun_kuo.cpg
- Supplementary material(2)/From OpenStreetMap and Landsat/GISshuju/Regional Outline/lun_kuo.dbf
- Supplementary material(2)/From OpenStreetMap and Landsat/GISshuju/Regional Outline/lun_kuo.ebb
- Supplementary material(2)/From OpenStreetMap and Landsat/GISshuju/Regional Outline/lun_kuo.ed1
- Supplementary material(2)/From OpenStreetMap and Landsat/GISshuju/Regional Outline/lun_kuo.eq1
- Supplementary material(2)/From OpenStreetMap and Landsat/GISshuju/Regional Outline/lun_kuo.prj
- Supplementary material(2)/From OpenStreetMap and Landsat/GISshuju/Regional Outline/lun_kuo.sbn
- Supplementary material(2)/From OpenStreetMap and Landsat/GISshuju/Regional Outline/lun_kuo.sbx
- Supplementary material(2)/From OpenStreetMap and Landsat/GISshuju/Regional Outline/lun_kuo.shp
- Supplementary material(2)/From OpenStreetMap and Landsat/GISshuju/Regional Outline/lun_kuo.shp.qtr
- Supplementary material(2)/From OpenStreetMap and Landsat/GISshuju/Regional Outline/lun_kuo.shx
- Supplementary material(2)/From OpenStreetMap and Landsat/Jiangxi Province.zip
- Supplementary material(2)/From OpenStreetMap and Landsat/LC09_L2SP_122040_20230509_20230511_02_T1_QA_PIXEL.TIF
- Supplementary material(2)/From OpenStreetMap and Landsat/LC09_L2SP_122040_20230509_20230511_02_T1_SR_QA_AEROSOL.TIF
- Supplementary material(2)/From OpenStreetMap and Landsat/Nan Chang City/
- Supplementary material(2)/From OpenStreetMap and Landsat/Nan Chang City/Nanchang.dbf
- Supplementary material(2)/From OpenStreetMap and Landsat/Nan Chang City/Nanchang.prj
- Supplementary material(2)/From OpenStreetMap and Landsat/Nan Chang City/Nanchang.sbn
- Supplementary material(2)/From OpenStreetMap and Landsat/Nan Chang City/Nanchang.sbx
- Supplementary material(2)/From OpenStreetMap and Landsat/Nan Chang City/Nanchang.shp
- Supplementary material(2)/From OpenStreetMap and Landsat/nanchang2-20210925-lat.dat.enp
- Supplementary material(2)/From OpenStreetMap and Landsat/Road Network/
- Supplementary material(2)/From OpenStreetMap and Landsat/Road Network/a00000001.gdbindexes
- Supplementary material(2)/From OpenStreetMap and Landsat/Road Network/a00000001.gdbtable
- Supplementary material(2)/From OpenStreetMap and Landsat/Road Network/a00000001.gdbtablx
- Supplementary material(2)/From OpenStreetMap and Landsat/Road Network/a00000001.TablesByName.atx
- Supplementary material(2)/From OpenStreetMap and Landsat/Road Network/a00000002.gdbtable
- Supplementary material(2)/From OpenStreetMap and Landsat/Road Network/a00000002.gdbtablx
- Supplementary material(2)/From OpenStreetMap and Landsat/Road Network/a00000003.gdbindexes
- Supplementary material(2)/From OpenStreetMap and Landsat/Road Network/a00000003.gdbtable
- Supplementary material(2)/From OpenStreetMap and Landsat/Road Network/a00000003.gdbtablx
- Supplementary material(2)/From OpenStreetMap and Landsat/Road Network/a00000004.CatItemsByPhysicalName.atx
- Supplementary material(2)/From OpenStreetMap and Landsat/Road Network/a00000004.CatItemsByType.atx
- Supplementary material(2)/From OpenStreetMap and Landsat/Road Network/a00000004.FDO_UUID.atx
- Supplementary material(2)/From OpenStreetMap and Landsat/Road Network/a00000004.freelist
- Supplementary material(2)/From OpenStreetMap and Landsat/Road Network/a00000004.gdbindexes
- Supplementary material(2)/From OpenStreetMap and Landsat/Road Network/a00000004.gdbtable
- Supplementary material(2)/From OpenStreetMap and Landsat/Road Network/a00000004.gdbtablx
- Supplementary material(2)/From OpenStreetMap and Landsat/Road Network/a00000004.spx
- Supplementary material(2)/From OpenStreetMap and Landsat/Road Network/a00000005.CatItemTypesByName.atx
- Supplementary material(2)/From OpenStreetMap and Landsat/Road Network/a00000005.CatItemTypesByParentTypeID.atx
- Supplementary material(2)/From OpenStreetMap and Landsat/Road Network/a00000005.CatItemTypesByUUID.atx
- Supplementary material(2)/From OpenStreetMap and Landsat/Road Network/a00000005.gdbindexes
- Supplementary material(2)/From OpenStreetMap and Landsat/Road Network/a00000005.gdbtable
- Supplementary material(2)/From OpenStreetMap and Landsat/Road Network/a00000005.gdbtablx
- Supplementary material(2)/From OpenStreetMap and Landsat/Road Network/a00000006.CatRelsByDestinationID.atx
- Supplementary material(2)/From OpenStreetMap and Landsat/Road Network/a00000006.CatRelsByOriginID.atx
- Supplementary material(2)/From OpenStreetMap and Landsat/Road Network/a00000006.CatRelsByType.atx
- Supplementary material(2)/From OpenStreetMap and Landsat/Road Network/a00000006.FDO_UUID.atx
- Supplementary material(2)/From OpenStreetMap and Landsat/Road Network/a00000006.gdbindexes
- Supplementary material(2)/From OpenStreetMap and Landsat/Road Network/a00000006.gdbtable
- Supplementary material(2)/From OpenStreetMap and Landsat/Road Network/a00000006.gdbtablx
- Supplementary material(2)/From OpenStreetMap and Landsat/Road Network/a00000007.CatRelTypesByBackwardLabel.atx
- Supplementary material(2)/From OpenStreetMap and Landsat/Road Network/a00000007.CatRelTypesByDestItemTypeID.atx
- Supplementary material(2)/From OpenStreetMap and Landsat/Road Network/a00000007.CatRelTypesByForwardLabel.atx
- Supplementary material(2)/From OpenStreetMap and Landsat/Road Network/a00000007.CatRelTypesByName.atx
- Supplementary material(2)/From OpenStreetMap and Landsat/Road Network/a00000007.CatRelTypesByOriginItemTypeID.atx
- Supplementary material(2)/From OpenStreetMap and Landsat/Road Network/a00000007.CatRelTypesByUUID.atx
- Supplementary material(2)/From OpenStreetMap and Landsat/Road Network/a00000007.gdbindexes
- Supplementary material(2)/From OpenStreetMap and Landsat/Road Network/a00000007.gdbtable
- Supplementary material(2)/From OpenStreetMap and Landsat/Road Network/a00000007.gdbtablx
- Supplementary material(2)/From OpenStreetMap and Landsat/Road Network/a00000009.gdbindexes
- Supplementary material(2)/From OpenStreetMap and Landsat/Road Network/a00000009.gdbtable
- Supplementary material(2)/From OpenStreetMap and Landsat/Road Network/a00000009.gdbtablx
- Supplementary material(2)/From OpenStreetMap and Landsat/Road Network/a00000009.spx
- Supplementary material(2)/From OpenStreetMap and Landsat/Road Network/a0000000a.gdbindexes
- Supplementary material(2)/From OpenStreetMap and Landsat/Road Network/a0000000a.gdbtable
- Supplementary material(2)/From OpenStreetMap and Landsat/Road Network/a0000000a.gdbtablx
- Supplementary material(2)/From OpenStreetMap and Landsat/Road Network/a0000000b.gdbindexes
- Supplementary material(2)/From OpenStreetMap and Landsat/Road Network/a0000000b.gdbtable
- Supplementary material(2)/From OpenStreetMap and Landsat/Road Network/a0000000b.gdbtablx
- Supplementary material(2)/From OpenStreetMap and Landsat/Road Network/a0000000b.N_1_Desc_0.atx
- Supplementary material(2)/From OpenStreetMap and Landsat/Road Network/a0000000b.N_1_Desc_1.atx
- Supplementary material(2)/From OpenStreetMap and Landsat/Road Network/a0000000c.gdbindexes
- Supplementary material(2)/From OpenStreetMap and Landsat/Road Network/a0000000c.gdbtable
- Supplementary material(2)/From OpenStreetMap and Landsat/Road Network/a0000000c.gdbtablx
- Supplementary material(2)/From OpenStreetMap and Landsat/Road Network/a0000000c.N_1_Topology_0.atx
- Supplementary material(2)/From OpenStreetMap and Landsat/Road Network/a0000000d.gdbindexes
- Supplementary material(2)/From OpenStreetMap and Landsat/Road Network/a0000000d.gdbtable
- Supplementary material(2)/From OpenStreetMap and Landsat/Road Network/a0000000d.gdbtablx
- Supplementary material(2)/From OpenStreetMap and Landsat/Road Network/a0000000d.N_1_JunctionWeight_0.atx
- Supplementary material(2)/From OpenStreetMap and Landsat/Road Network/a0000000e.gdbindexes
- Supplementary material(2)/From OpenStreetMap and Landsat/Road Network/a0000000e.gdbtable
- Supplementary material(2)/From OpenStreetMap and Landsat/Road Network/a0000000e.gdbtablx
- Supplementary material(2)/From OpenStreetMap and Landsat/Road Network/a0000000e.N_1_EdgeWeight_0.atx
- Supplementary material(2)/From OpenStreetMap and Landsat/Road Network/a0000000f.gdbindexes
- Supplementary material(2)/From OpenStreetMap and Landsat/Road Network/a0000000f.gdbtable
- Supplementary material(2)/From OpenStreetMap and Landsat/Road Network/a0000000f.gdbtablx
- Supplementary material(2)/From OpenStreetMap and Landsat/Road Network/a0000000f.N_1_TurnWeight_0.atx
- Supplementary material(2)/From OpenStreetMap and Landsat/Road Network/a00000010.gdbindexes
- Supplementary material(2)/From OpenStreetMap and Landsat/Road Network/a00000010.gdbtable
- Supplementary material(2)/From OpenStreetMap and Landsat/Road Network/a00000010.gdbtablx
- Supplementary material(2)/From OpenStreetMap and Landsat/Road Network/a00000010.spx
- Supplementary material(2)/From OpenStreetMap and Landsat/Road Network/a00000011.freelist
- Supplementary material(2)/From OpenStreetMap and Landsat/Road Network/a00000011.gdbindexes
- Supplementary material(2)/From OpenStreetMap and Landsat/Road Network/a00000011.gdbtable
- Supplementary material(2)/From OpenStreetMap and Landsat/Road Network/a00000011.gdbtablx
- Supplementary material(2)/From OpenStreetMap and Landsat/Road Network/a00000011.GDB_7_IsRetired.atx
- Supplementary material(2)/From OpenStreetMap and Landsat/Road Network/a00000011.spx
- Supplementary material(2)/From OpenStreetMap and Landsat/Road Network/a00000012.gdbindexes
- Supplementary material(2)/From OpenStreetMap and Landsat/Road Network/a00000012.gdbtable
- Supplementary material(2)/From OpenStreetMap and Landsat/Road Network/a00000012.gdbtablx
- Supplementary material(2)/From OpenStreetMap and Landsat/Road Network/a00000012.GDB_8_ClassID.atx
- Supplementary material(2)/From OpenStreetMap and Landsat/Road Network/a00000012.GDB_8_OID.atx
- Supplementary material(2)/From OpenStreetMap and Landsat/Road Network/a00000012.GDB_8_UpdateType.atx
- Supplementary material(2)/From OpenStreetMap and Landsat/Road Network/gdb
- Supplementary material(2)/From OpenStreetMap and Landsat/Road Network/timestamps
