# Supplementary material for: Optimizing spatial equity of urban park cooling services: Integrating landscape metrics with K-means and PSO algorithms in Nanchang, China
Source: PLoS One. 2026 Mar 19;21(3):e0344026. doi: 10.1371/journal.pone.0344026 (PMC13001981; doi:10.1371/journal.pone.0344026)
Supplement: S2 File — (ZIP) [file pone.0344026.s002.zip › Supplementary material(2)/From OpenStreetMap and Landsat/Nan Chang City/Nanchang.prj]

GEOGCS["WGS84",DATUM["WGS_1984",SPHEROID["WGS 84",6378137.0,298.257223563]],PRIMEM["Greenwich",0.0],UNIT["degree",0.0174532925199433]]
